# Supplementary material for: Assembling Disease Networks From Causal Interaction Resources
Source: Front Genet. 2021 Jun 11;12:694468. doi: 10.3389/fgene.2021.694468 (PMC8226215; doi:10.3389/fgene.2021.694468)
Supplement: Supplementary file 2 [file Table_1.XLSX]

## Sheet: Sheet1
Resource	Description	Interaction model	Information Organization	Citations (as a proxy of user popularity)	year	Last release	Proteome Coverage	Interactions	Reference (PMID)
SIGNOR	SIGNOR stores signaling information with details about the mechanism (e.g. binding, phosphorylation, etc.) causing the up/down-regulation of the target entity. Metadata such as modified residues and cell lines associated with the observed relationship are also annotated. In addition to proteins also miRNA, small molecules, phenotypes stimuli, complexes are considered as entities.	AF	Interaction DB	>220	2016	2021	0.2	19935	31665520
SPIKE	SPIKE is a database that amalgamates manually curated interactions and data imported from other resources into specific Pathway maps.	AF, PD	Interaction DB	>160	2008	2012	8%*	3271*	21097778
SignaLink	SignaLink is a multi-layered resource where a core of manually annotated signaling interactions is connected to additional layers made of regulatory interactions integrated from external databases.	AF	Interaction DB	>160	2013	2011	0.04	1635	30421399
PhosphoSite	PhosphoSitePlus is a repository focused on the manual annotation of experimentally observed post-translational modifications (PTM) with focus on phosphorylations. In addition, for a fraction of PTMs also the responsible enzyme and the consequences on the activity of the modified target are annotated thereby allowing to derive causal information.	AF	Interaction DB	>3000	2012	2021	7%*	3608*	30445427
OmniPath	OmniPath was developed to integrate information manually curated from primary DBs. OmniPath does not curate data from the literature but integrates causal interaction data (e.g. activity flow, enzyme-substrate and miRNA-RNA) from more than 100 resources.	AF	Interaction DB	>150	2016	2020	0.25	23547	31886476
CBN	The Causal Biological Networks (CBNs) database is a manually curated signaling pathways database, currently focused on biological processes in pulmonary and vascular systems.	AF	Pathway DB	>95	2015	NA	NA	NA	25887162
KEGG	KEGG is a knowledge base for comprehensive annotation of gene functions, linking genomic information with higher order functional information. KEGG PATHWAY is a resource that manually annotates cellular pathways. Pathways are shown as diagrams of causal interactions.	AF,PD	Pathway DB	>5000	2002-2005	2021	10%*	5057*	10592173
Reactome	The Reactome is database of human pathways and processes. Processes are systematically described in molecular detail (such as phosphorylation sites, stoichiometry, cell location) to generate an ordered network of molecular transformations.	PD	Pathway DB	>2000	2003	2021	54%**	13534**	31691815
Wikipathway	WikiPathways is an open, collaborative platform dedicated to the curation of biological pathways which involves the participation of the entire community, ranging from students to senior experts in each field. Every pathway is available both as graphical and interactive formats.	AF,PD	Pathway DB	956	2008	2021	NA	NA	29136241
Additional information is available in Supplementary File 1
* data extracted from OmniPath
** Data extracted from Reactome statistics page in website (https://reactome.org/about/statistics)
