# Supplementary material for: Assembling Disease Networks From Causal Interaction Resources
Source: Front Genet. 2021 Jun 11;12:694468. doi: 10.3389/fgene.2021.694468 (PMC8226215; doi:10.3389/fgene.2021.694468)
Supplement: Supplementary file 3 [file Table_2.XLSX]

## Sheet: incongruences_by_pair
regulator|target	signor	kegg	signalink	phosphosite	omnipath	up-count	down-count	agreement
Q13202|P28482	NA	NA	NA	NA	down-regulates	0	1	YES
P25116|P63096	up-regulates	NA	NA	NA	up-regulates	2	0	YES
P50613|Q13285	up-regulates	NA	NA	up-regulates	up-regulates	3	0	YES
P12931|P25098	NA	NA	NA	up-regulates	up-regulates	2	0	YES
Q13888|P03372	up-regulates	NA	NA	NA	up-regulates	2	0	YES
Q96AX9|Q9Y219	up-regulates	NA	up-regulates	NA	up-regulates	3	0	YES
Q9NR28|O15392	down-regulates	NA	NA	NA	down-regulates	0	2	YES
Q9NQA5|Q8TDD5	NA	NA	NA	NA	up-regulates	1	0	YES
P01133|P54756	NA	NA	NA	NA	up-regulates	1	0	YES
P36941|Q99558	NA	up-regulates	NA	NA	up-regulates	2	0	YES
P17252|P23588	NA	NA	NA	NA	up-regulates	1	0	YES
Q15139|Q04917	NA	NA	NA	NA	up-regulates	1	0	YES
O14775|P27986	NA	NA	NA	NA	up-regulates	1	0	YES
Q13418|P31749	up-regulates	NA	NA	up-regulates	up-regulates	3	0	YES
Q9UPT6|P53779	up-regulates	NA	up-regulates	NA	up-regulates	3	0	YES
P34130|P04626	NA	NA	NA	NA	up-regulates	1	0	YES
P28482|Q8N122	up-regulates	NA	NA	up-regulates	up-regulates	3	0	YES
P07948|P00519	NA	NA	NA	up-regulates	up-regulates	2	0	YES
Q12866|P16144	NA	NA	NA	NA	up-regulates	1	0	YES
Q8TD08|Q8TD08	up-regulates	NA	NA	NA	NA	1	0	YES
P05412|P01584	NA	up-regulates	NA	NA	NA	1	0	YES
P23470|P05556	down-regulates	NA	NA	NA	NA	0	1	YES
P51677|Q15759	NA	NA	NA	NA	up-regulates	1	0	YES
Q8N100|Q12837	up-regulates	NA	NA	NA	NA	1	0	YES
P49840|P46531	down-regulates	NA	NA	NA	down-regulates	0	2	YES
P08069|P46108	down-regulates	NA	NA	NA	NA	0	1	YES
P54760|P16144	NA	NA	NA	NA	up-regulates	1	0	YES
P19419|P17252	up-regulates	NA	NA	NA	up-regulates	2	0	YES
P46108|Q13480	NA	NA	NA	NA	up-regulates	1	0	YES
P28482|A8MYZ6	NA	down-regulates	NA	NA	down-regulates	0	2	YES
Q15139|P22059	down-regulates	NA	NA	down-regulates	down-regulates	0	3	YES
Q5FWF5|O60216	NA	NA	NA	NA	up-regulates	1	0	YES
Q9NRZ9|Q9UJW3	NA	NA	NA	NA	up-regulates	1	0	YES
P22694|P10071	NA	NA	NA	NA	down-regulates	0	1	YES
P21728|Q5JWF2	up-regulates	NA	NA	NA	up-regulates	2	0	YES
P18031|P51692	down-regulates	NA	NA	NA	down-regulates	0	2	YES
P08631|P49023	NA	NA	NA	NA	up-regulates	1	0	YES
P54762|Q8N5V2	NA	up-regulates	NA	NA	NA	1	0	YES
P14616|P16144	NA	NA	NA	NA	up-regulates	1	0	YES
Q5T4F7|Q9UBV4	NA	NA	NA	NA	down-regulates	0	1	YES
Q9UBX2|P78337	up-regulates	NA	NA	NA	NA	1	0	YES
O75462|P40189	NA	NA	NA	NA	up-regulates	1	0	YES
Q92913|Q15858	down-regulates	NA	NA	NA	down-regulates	0	2	YES
Q8NG68|P68363	down-regulates	NA	NA	NA	down-regulates	0	2	YES
P50281|P02679	down-regulates	NA	NA	NA	NA	0	1	YES
P15498|P29350	NA	NA	NA	NA	down-regulates	0	1	YES
Q13188|O95835	up-regulates	NA	NA	up-regulates	up-regulates	3	0	YES
P48995|Q9UBN4	NA	NA	NA	NA	up-regulates	1	0	YES
O75916|Q02846	NA	NA	NA	NA	down-regulates	0	1	YES
Q99616|P51677	NA	up-regulates	NA	NA	up-regulates	2	0	YES
O15550|P31273	up-regulates	NA	NA	NA	up-regulates	2	0	YES
P55210|P20810	NA	NA	NA	NA	up-regulates	1	0	YES
P67775|Q15796	NA	NA	up-regulates	NA	up-regulates	2	0	YES
Q9UNW8|P38405	up-regulates	NA	NA	NA	up-regulates	2	0	YES
P52803|P11362	NA	NA	NA	NA	up-regulates	1	0	YES
Q04206|Q9Y618	down-regulates	NA	NA	NA	NA	0	1	YES
P38398|P0CG47	NA	NA	NA	NA	up-regulates	1	0	YES
P27361|P01100	up-regulates	NA	NA	up-regulates	up-regulates	3	0	YES
P00533|P28482	NA	NA	NA	NA	up-regulates	1	0	YES
P25963|Q04206	up-regulates	NA	NA	NA	up-regulates;down-regulates	2	1	NO
Q92841|P03372	NA	NA	NA	NA	up-regulates	1	0	YES
P22362|P51685	up-regulates	up-regulates	NA	NA	up-regulates	3	0	YES
Q8WV28|Q07889	NA	NA	NA	NA	up-regulates	1	0	YES
P49005|Q15054	NA	NA	NA	NA	up-regulates	1	0	YES
O75143|Q674R7	NA	up-regulates	NA	NA	NA	1	0	YES
P39905|P07949	up-regulates	NA	up-regulates	NA	up-regulates	3	0	YES
Q12860|P46531	NA	NA	NA	NA	up-regulates	1	0	YES
P13726|P00747	NA	NA	NA	NA	up-regulates	1	0	YES
P12004|P26358	NA	NA	NA	NA	up-regulates	1	0	YES
P62714|Q00987	up-regulates	NA	NA	NA	up-regulates	2	0	YES
P49674|Q16625	NA	NA	NA	NA	up-regulates	1	0	YES
Q8TD86|Q9NY12	NA	down-regulates	NA	NA	NA	0	1	YES
P05783|Q15628	NA	NA	NA	NA	down-regulates	0	1	YES
Q9HAV7|P11142	down-regulates	NA	NA	NA	NA	0	1	YES
Q8IU80|Q6ZVN8	NA	NA	NA	NA	up-regulates	1	0	YES
P25101|P19086	up-regulates	NA	NA	NA	up-regulates	2	0	YES
P63215|P42336	up-regulates	NA	NA	NA	up-regulates	2	0	YES
Q15303|Q00987	NA	NA	NA	NA	up-regulates;down-regulates	1	1	NO
Q8N474|P56704	NA	NA	NA	NA	down-regulates	0	1	YES
Q92793|P10242	up-regulates	NA	NA	NA	up-regulates	2	0	YES
P17936|P05019	NA	down-regulates	NA	NA	down-regulates	0	2	YES
P17252|P06213	NA	NA	NA	up-regulates	up-regulates	2	0	YES
P25098|P32245	down-regulates	NA	NA	down-regulates	down-regulates	0	3	YES
P29466|Q9Y2G2	NA	NA	NA	NA	down-regulates	0	1	YES
P35269|Q9GZU7	NA	NA	NA	NA	up-regulates	1	0	YES
P04637|P78423	NA	NA	NA	NA	up-regulates	1	0	YES
O95644|Q9Y625	up-regulates	NA	NA	NA	NA	1	0	YES
P01116|Q9P212	NA	up-regulates	NA	NA	NA	1	0	YES
P08174|P48960	up-regulates	NA	NA	NA	up-regulates	2	0	YES
P06493|Q08050	up-regulates	NA	NA	up-regulates	up-regulates	3	0	YES
P19784|O95218	NA	NA	NA	NA	up-regulates	1	0	YES
Q8IV45|P19838	NA	NA	NA	NA	down-regulates	0	1	YES
Q05655|P05107	up-regulates	NA	NA	up-regulates	up-regulates	3	0	YES
Q9ULZ2|P42229	up-regulates	NA	NA	NA	NA	1	0	YES
Q15672|P04637	NA	NA	NA	NA	up-regulates	1	0	YES
P54764|O94989	NA	NA	NA	NA	up-regulates	1	0	YES
Q8NCW0|O75581	down-regulates	NA	up-regulates	NA	up-regulates;down-regulates	2	2	NO
Q5VWQ8|P01116	down-regulates	NA	NA	NA	down-regulates	0	2	YES
O43921|P14616	NA	NA	NA	NA	up-regulates	1	0	YES
O75914|Q14247	NA	NA	NA	NA	up-regulates	1	0	YES
Q9UHD2|Q04206	up-regulates	NA	NA	up-regulates	up-regulates	3	0	YES
Q86XK2|P41182	down-regulates	NA	NA	NA	down-regulates	0	2	YES
Q13501|Q13546	NA	up-regulates	NA	NA	up-regulates	2	0	YES
P29350|Q14790	up-regulates	NA	NA	NA	up-regulates;down-regulates	2	1	NO
P05129|P43629	down-regulates	NA	NA	down-regulates	down-regulates	0	3	YES
P33552|Q02224	NA	NA	NA	NA	up-regulates	1	0	YES
O60260|P21796	NA	NA	NA	NA	down-regulates	0	1	YES
Q05516|Q16828	NA	NA	NA	NA	up-regulates	1	0	YES
Q96F44|Q99453	down-regulates	NA	NA	NA	down-regulates	0	2	YES
P13385|P36896	up-regulates	NA	NA	NA	up-regulates	2	0	YES
P08631|P19174	up-regulates	NA	NA	up-regulates	up-regulates	3	0	YES
Q6UY11|P46531	down-regulates	NA	NA	NA	down-regulates	0	2	YES
Q15796|Q9HAU4	up-regulates	NA	NA	NA	up-regulates	2	0	YES
P33981|O95359	NA	NA	NA	NA	up-regulates	1	0	YES
P00734|P00740	NA	NA	NA	NA	up-regulates	1	0	YES
P53779|P61978	up-regulates;down-regulates	NA	NA	up-regulates	up-regulates	3	1	NO
P01135|Q15375	NA	NA	NA	NA	up-regulates	1	0	YES
Q99677|P63096	up-regulates	NA	NA	NA	up-regulates	2	0	YES
Q13480|P19174	NA	NA	up-regulates	NA	up-regulates	2	0	YES
Q05397|P29317	NA	NA	NA	NA	up-regulates	1	0	YES
Q9UBS5|O14775	NA	up-regulates	NA	NA	NA	1	0	YES
Q6SZW1|Q8IUC6	down-regulates	NA	NA	NA	up-regulates	1	1	NO
Q9BQB4|O00755	NA	NA	NA	NA	down-regulates	0	1	YES
P43351|Q06609	NA	NA	NA	NA	up-regulates	1	0	YES
P05113|Q01344	up-regulates	NA	up-regulates	NA	up-regulates	3	0	YES
P51681|P08754	NA	NA	NA	NA	up-regulates	1	0	YES
P06307|P32239	up-regulates	NA	NA	NA	up-regulates	2	0	YES
Q15311|P60953	NA	up-regulates;down-regulates	NA	NA	up-regulates;down-regulates	2	2	NO
O14904|Q9ULV1	NA	NA	NA	NA	up-regulates	1	0	YES
Q96EB6|O15055	NA	NA	NA	NA	down-regulates	0	1	YES
P23760|Q9UJU2	up-regulates	NA	NA	NA	up-regulates	2	0	YES
Q9GZV9|Q01974	NA	NA	NA	NA	up-regulates	1	0	YES
P68400|Q9UNN4	up-regulates	NA	NA	NA	NA	1	0	YES
P14921|Q99684	down-regulates	NA	NA	NA	down-regulates	0	2	YES
P42224|P02778	NA	up-regulates	NA	NA	NA	1	0	YES
P01138|Q16288	NA	NA	NA	NA	up-regulates	1	0	YES
P31751|P21453	NA	NA	NA	NA	up-regulates	1	0	YES
P49683|P09471	up-regulates	NA	NA	NA	up-regulates	2	0	YES
P31749|O15111	up-regulates	NA	NA	up-regulates	up-regulates	3	0	YES
P41221|O75581	up-regulates	NA	NA	NA	up-regulates	2	0	YES
Q9BXW4|Q14596	down-regulates	NA	NA	NA	down-regulates	0	2	YES
P68400|O75379	up-regulates	NA	NA	up-regulates	up-regulates	3	0	YES
P17612|P48549	NA	down-regulates	NA	down-regulates	down-regulates	0	3	YES
P01308|O15146	NA	NA	NA	NA	up-regulates	1	0	YES
P0DP25|P14416	NA	NA	NA	NA	down-regulates	0	1	YES
P10276|P22736	NA	NA	up-regulates	NA	up-regulates	2	0	YES
Q96LB2|P38405	up-regulates	NA	NA	NA	up-regulates	2	0	YES
P30872|Q03113	up-regulates	NA	NA	NA	up-regulates	2	0	YES
P37231|P25874	up-regulates	NA	NA	NA	NA	1	0	YES
P27348|P46937	NA	down-regulates	NA	NA	down-regulates	0	2	YES
P04899|O95379	up-regulates	NA	NA	NA	up-regulates	2	0	YES
O43915|P10721	NA	NA	NA	NA	up-regulates	1	0	YES
Q09472|P84022	up-regulates	NA	NA	NA	up-regulates;down-regulates	2	1	NO
Q99704|P18084	down-regulates	NA	NA	NA	down-regulates	0	2	YES
Q02750|P55211	down-regulates	NA	NA	NA	NA	0	1	YES
P04070|P00734	NA	NA	NA	NA	down-regulates	0	1	YES
Q13362|P49840	NA	NA	NA	NA	up-regulates	1	0	YES
P01579|P40763	NA	NA	NA	NA	up-regulates	1	0	YES
Q9UHY7|P32004	NA	up-regulates	NA	NA	NA	1	0	YES
P18084|Q05397	NA	NA	NA	NA	up-regulates	1	0	YES
Q92565|P01111	up-regulates	NA	NA	NA	up-regulates	2	0	YES
Q8TBZ2|P62330	NA	up-regulates	NA	NA	NA	1	0	YES
O60383|P36894	NA	NA	NA	NA	up-regulates	1	0	YES
P52333|P29353	NA	NA	NA	up-regulates	up-regulates	2	0	YES
Q8NB78|P68431	NA	NA	NA	NA	down-regulates	0	1	YES
O14944|P54764	NA	NA	NA	NA	up-regulates	1	0	YES
P02776|P01130	NA	NA	NA	NA	up-regulates	1	0	YES
P60953|Q8TEW0	NA	NA	NA	NA	up-regulates	1	0	YES
P55210|P19438	NA	NA	NA	NA	up-regulates;down-regulates	1	1	NO
Q92759|Q13888	NA	NA	NA	NA	up-regulates	1	0	YES
P01116|Q7Z569	NA	up-regulates	NA	NA	NA	1	0	YES
P31785|P52333	up-regulates	NA	up-regulates	NA	up-regulates	3	0	YES
Q14188|Q01094	NA	NA	NA	NA	down-regulates	0	1	YES
P24666|P35222	NA	up-regulates	NA	NA	up-regulates	2	0	YES
O75175|Q9Y6Q6	down-regulates	NA	NA	NA	NA	0	1	YES
P31749|Q92547	NA	NA	NA	up-regulates	up-regulates	2	0	YES
Q92786|Q92858	NA	NA	NA	NA	down-regulates	0	1	YES
Q8TDY2|O75385	NA	NA	NA	NA	up-regulates	1	0	YES
P55957|P99999	NA	NA	NA	NA	up-regulates	1	0	YES
O00141|P98177	NA	NA	NA	NA	down-regulates	0	1	YES
Q05209|Q14161	down-regulates	NA	NA	NA	down-regulates	0	2	YES
P63096|P60953	up-regulates	NA	NA	NA	NA	1	0	YES
P12110|P56199	NA	NA	NA	NA	up-regulates	1	0	YES
P12931|P11511	up-regulates	NA	NA	up-regulates	up-regulates	3	0	YES
P01275|P47871	up-regulates	up-regulates	NA	NA	up-regulates	3	0	YES
P05230|P35968	NA	NA	NA	NA	up-regulates	1	0	YES
Q8NG41|P48145	NA	up-regulates	NA	NA	up-regulates	2	0	YES
P53350|P30260	NA	NA	NA	up-regulates	up-regulates	2	0	YES
O14775|Q8TCU6	NA	up-regulates	NA	NA	NA	1	0	YES
P01308|P29320	NA	NA	NA	NA	up-regulates	1	0	YES
Q06124|P01116	up-regulates	NA	NA	NA	up-regulates	2	0	YES
P12111|P56199	NA	NA	NA	NA	up-regulates	1	0	YES
P25685|Q00987	NA	NA	NA	NA	down-regulates	0	1	YES
Q06418|P27986	NA	NA	up-regulates	NA	up-regulates	2	0	YES
Q96RU7|Q9Y243	NA	NA	NA	NA	down-regulates	0	1	YES
Q9UIG0|P16104	up-regulates	NA	NA	up-regulates	up-regulates	3	0	YES
Q13976|Q05469	NA	up-regulates	NA	up-regulates	up-regulates	3	0	YES
P09603|P04626	NA	NA	NA	NA	up-regulates	1	0	YES
P0DMV9|Q9HC29	up-regulates	NA	NA	NA	up-regulates	2	0	YES
P15056|Q04917	NA	NA	NA	NA	up-regulates	1	0	YES
Q16629|Q9UBU9	up-regulates	NA	NA	NA	up-regulates	2	0	YES
Q9GZV5|Q15562	up-regulates	NA	NA	NA	up-regulates	2	0	YES
O15550|P20719	up-regulates	NA	NA	NA	up-regulates	2	0	YES
P23771|P22301	NA	NA	NA	NA	up-regulates	1	0	YES
P41240|P05107	NA	NA	NA	NA	up-regulates	1	0	YES
Q13467|O14641	up-regulates	NA	NA	NA	up-regulates	2	0	YES
P08069|P19174	NA	up-regulates	NA	NA	NA	1	0	YES
O15297|O14757	down-regulates	NA	NA	NA	down-regulates	0	2	YES
O95750|P16234	NA	NA	NA	NA	up-regulates	1	0	YES
Q16288|O14492	NA	up-regulates	NA	NA	NA	1	0	YES
O00141|Q99759	down-regulates	NA	NA	down-regulates	down-regulates	0	3	YES
P05019|P10721	NA	NA	NA	NA	up-regulates	1	0	YES
P27361|Q9HAV4	down-regulates	NA	NA	NA	NA	0	1	YES
P53355|Q13277	NA	NA	NA	NA	down-regulates	0	1	YES
Q99835|P23771	up-regulates	NA	NA	NA	NA	1	0	YES
P51617|O43318	NA	NA	NA	NA	up-regulates	1	0	YES
Q9Y264|P00533	NA	NA	NA	NA	up-regulates	1	0	YES
O43524|Q13315	NA	NA	NA	NA	up-regulates	1	0	YES
Q92783|O60674	NA	NA	NA	NA	up-regulates	1	0	YES
P13945|Q5JWF2	up-regulates	NA	NA	NA	up-regulates	2	0	YES
P06241|P51812	up-regulates	NA	NA	up-regulates	up-regulates	3	0	YES
O00198|Q07817	down-regulates	NA	NA	NA	down-regulates	0	2	YES
P15692|Q16665	NA	NA	NA	NA	up-regulates	1	0	YES
P41134|P31751	NA	NA	NA	NA	up-regulates	1	0	YES
P45984|P61978	NA	NA	NA	NA	up-regulates	1	0	YES
O15444|Q9NPB9	NA	up-regulates	NA	NA	up-regulates	2	0	YES
Q9GZP0|P06213	NA	NA	NA	NA	up-regulates	1	0	YES
P61011|P09132	NA	NA	NA	NA	up-regulates	1	0	YES
Q13094|Q9UKW4	NA	up-regulates	NA	NA	up-regulates	2	0	YES
O75582|Q7L7L0	down-regulates	NA	NA	NA	NA	0	1	YES
Q92558|P63261	NA	NA	NA	NA	up-regulates	1	0	YES
P10767|Q08345	NA	NA	NA	NA	up-regulates	1	0	YES
Q8IWR1|Q9BQ95	down-regulates	NA	NA	NA	down-regulates	0	2	YES
P30273|P43403	NA	up-regulates	NA	NA	NA	1	0	YES
P29376|P16144	NA	NA	NA	NA	up-regulates	1	0	YES
P63092|Q08828	up-regulates	up-regulates	NA	NA	up-regulates	3	0	YES
Q00987|P49757	down-regulates	NA	NA	NA	down-regulates	0	2	YES
Q92835|Q9Y4K3	down-regulates	NA	NA	NA	NA	0	1	YES
P46663|P30679	up-regulates	NA	NA	NA	up-regulates	2	0	YES
P32745|P63096	up-regulates	NA	NA	NA	up-regulates	2	0	YES
P49765|P04626	NA	NA	NA	NA	up-regulates	1	0	YES
P20827|P29317	up-regulates	up-regulates	up-regulates	NA	up-regulates	4	0	YES
Q92844|Q9UHD2	NA	NA	NA	NA	up-regulates	1	0	YES
O75925|P48436	NA	NA	NA	NA	up-regulates	1	0	YES
P16591|P40763	NA	NA	NA	up-regulates	up-regulates	2	0	YES
Q02156|P00533	NA	NA	NA	down-regulates	down-regulates	0	2	YES
O43915|P35916	up-regulates	NA	NA	NA	up-regulates	2	0	YES
Q13627|Q13627	up-regulates	NA	NA	NA	NA	1	0	YES
Q96KS0|Q16534	NA	up-regulates	NA	NA	NA	1	0	YES
O75610|P61812	NA	NA	NA	NA	down-regulates	0	1	YES
Q9Y243|Q7L5N1	NA	NA	NA	NA	up-regulates	1	0	YES
P42224|Q99102	up-regulates	NA	NA	NA	NA	1	0	YES
P84022|P23771	NA	NA	up-regulates	NA	up-regulates	2	0	YES
P00740|P00742	NA	up-regulates	NA	NA	NA	1	0	YES
P08620|P36888	NA	NA	NA	NA	up-regulates	1	0	YES
O15230|P16070	NA	NA	NA	NA	up-regulates	1	0	YES
Q07869|Q12778	NA	NA	NA	NA	down-regulates	0	1	YES
Q13315|Q9UQE7	NA	NA	NA	up-regulates	up-regulates	2	0	YES
Q12852|O14950	up-regulates	NA	NA	up-regulates	up-regulates	3	0	YES
O14944|P54762	NA	NA	NA	NA	up-regulates	1	0	YES
P23443|Q03060	NA	NA	NA	NA	up-regulates	1	0	YES
O15350|Q96A56	NA	NA	NA	NA	up-regulates	1	0	YES
P49023|Q05397	NA	NA	NA	NA	up-regulates	1	0	YES
P19338|P10243	down-regulates	NA	NA	NA	down-regulates	0	2	YES
O14686|P03372	up-regulates	NA	NA	NA	up-regulates	2	0	YES
P53355|P10415	NA	NA	NA	NA	down-regulates	0	1	YES
P58166|P61812	NA	NA	NA	NA	down-regulates	0	1	YES
P10767|Q15303	NA	NA	NA	NA	up-regulates	1	0	YES
Q92765|Q9Y6F9	NA	NA	NA	NA	down-regulates	0	1	YES
Q9UBY5|P09471	up-regulates	NA	NA	NA	up-regulates	2	0	YES
P01133|Q6ZMQ8	NA	NA	NA	NA	up-regulates	1	0	YES
P45984|P50616	down-regulates	NA	NA	down-regulates	down-regulates	0	3	YES
P08908|P19086	NA	NA	NA	NA	up-regulates	1	0	YES
P43354|P19793	NA	NA	up-regulates	NA	up-regulates	2	0	YES
P63104|Q92945	NA	NA	NA	NA	down-regulates	0	1	YES
P34130|P10721	NA	NA	NA	NA	up-regulates	1	0	YES
Q14934|P35354	up-regulates	NA	NA	NA	NA	1	0	YES
Q9BZW8|P56278	NA	up-regulates	NA	NA	NA	1	0	YES
P06493|P52926	down-regulates	NA	NA	down-regulates	down-regulates	0	3	YES
P45983|P04150	down-regulates	NA	NA	up-regulates;down-regulates	up-regulates;down-regulates	2	3	NO
Q9NYK1|Q9NR96	NA	NA	NA	NA	up-regulates	1	0	YES
P61088|Q12933	up-regulates	NA	NA	NA	up-regulates	2	0	YES
Q15118|P17252	NA	up-regulates	NA	NA	up-regulates	2	0	YES
Q96SB4|Q9Y5S9	down-regulates	NA	NA	down-regulates	down-regulates	0	3	YES
P31749|P67809	up-regulates	NA	NA	up-regulates	up-regulates	3	0	YES
P04637|P25208	NA	NA	NA	NA	down-regulates	0	1	YES
Q9UQB3|Q9NYA1	NA	NA	NA	NA	up-regulates	1	0	YES
P19838|P13501	NA	up-regulates	NA	NA	NA	1	0	YES
P35442|P05106	NA	NA	NA	NA	up-regulates	1	0	YES
P12109|P56199	NA	NA	NA	NA	up-regulates	1	0	YES
P00734|P15086	NA	up-regulates	NA	NA	NA	1	0	YES
Q9UBE8|Q13485	NA	NA	NA	down-regulates	down-regulates	0	2	YES
P56704|Q9UP38	up-regulates	NA	NA	NA	up-regulates	2	0	YES
P35638|P10415	NA	NA	NA	NA	down-regulates	0	1	YES
O60258|P10721	NA	NA	NA	NA	up-regulates	1	0	YES
P28482|P51168	down-regulates	NA	NA	NA	NA	0	1	YES
P55268|Q7L1I2	NA	NA	NA	NA	up-regulates	1	0	YES
P17509|P69891	down-regulates	NA	NA	NA	NA	0	1	YES
Q9H0M0|P36897	down-regulates	NA	NA	NA	down-regulates	0	2	YES
O75610|P34820	NA	NA	NA	NA	down-regulates	0	1	YES
P05230|P35590	NA	NA	NA	NA	up-regulates	1	0	YES
O43927|P32302	NA	up-regulates	NA	NA	up-regulates	2	0	YES
Q96NX9|P15173	down-regulates	NA	NA	NA	NA	0	1	YES
P14416|P09471	up-regulates	NA	NA	NA	up-regulates	2	0	YES
P13500|P32246	NA	NA	NA	NA	up-regulates	1	0	YES
P0DN86|P22888	NA	NA	NA	NA	up-regulates	1	0	YES
Q8NBI3|O00744	NA	NA	NA	NA	down-regulates	0	1	YES
P08887|P12931	NA	up-regulates	NA	NA	up-regulates	2	0	YES
P46531|Q06413	NA	NA	up-regulates	NA	up-regulates	2	0	YES
P27361|Q04206	NA	NA	NA	NA	up-regulates	1	0	YES
O95754|Q99471	NA	up-regulates	NA	NA	NA	1	0	YES
O15455|O43318	NA	NA	NA	NA	up-regulates	1	0	YES
P45983|P30305	NA	NA	NA	down-regulates	down-regulates	0	2	YES
Q17R89|P63000	down-regulates	NA	NA	NA	down-regulates	0	2	YES
Q16236|P15559	NA	up-regulates	NA	NA	up-regulates	2	0	YES
Q969G3|P04150	NA	NA	NA	NA	up-regulates	1	0	YES
P01033|P14780	NA	NA	NA	NA	down-regulates	0	1	YES
Q12770|P36956	up-regulates	NA	NA	NA	NA	1	0	YES
P07948|P19174	up-regulates	NA	NA	up-regulates	up-regulates	3	0	YES
Q96SN8|P05067	up-regulates	NA	NA	NA	up-regulates	2	0	YES
Q14289|Q9ULH1	down-regulates	NA	NA	NA	up-regulates	1	1	NO
P01303|P25929	up-regulates	up-regulates	NA	NA	up-regulates	3	0	YES
Q9P107|P63000	down-regulates	NA	NA	NA	down-regulates	0	2	YES
Q08334|Q8IU57	NA	NA	up-regulates;down-regulates	NA	up-regulates;down-regulates	2	2	NO
P68400|P14317	NA	NA	NA	up-regulates	up-regulates	2	0	YES
Q99618|P30291	NA	NA	NA	NA	down-regulates	0	1	YES
Q15300|P40763	up-regulates	NA	NA	up-regulates	up-regulates	3	0	YES
P36873|P16220	NA	NA	NA	NA	down-regulates	0	1	YES
Q06124|Q9UQC2	down-regulates	NA	up-regulates	NA	up-regulates;down-regulates	2	2	NO
Q9UBD3|P46094	NA	up-regulates	NA	NA	up-regulates	2	0	YES
P12110|P18827	NA	NA	NA	NA	up-regulates	1	0	YES
Q13315|Q96SD1	up-regulates	NA	NA	up-regulates	up-regulates	3	0	YES
Q9BZM6|P26718	NA	NA	NA	NA	up-regulates	1	0	YES
Q09472|P17844	NA	NA	NA	NA	up-regulates	1	0	YES
P20827|P00533	NA	NA	NA	NA	up-regulates	1	0	YES
Q8N431|P01111	up-regulates	NA	NA	NA	up-regulates	2	0	YES
P50542|Q13501	up-regulates	NA	NA	NA	NA	1	0	YES
P0C0P6|Q6W5P4	NA	NA	NA	NA	up-regulates	1	0	YES
Q9Y3B1|O95622	NA	up-regulates	NA	NA	NA	1	0	YES
P34969|P63096	up-regulates	NA	NA	NA	up-regulates	2	0	YES
Q15389|P54756	NA	NA	NA	NA	up-regulates	1	0	YES
P17252|Q9NQ66	NA	down-regulates	NA	down-regulates	down-regulates	0	3	YES
Q14247|P12931	NA	NA	NA	NA	up-regulates;down-regulates	1	1	NO
P17612|P11137	up-regulates;down-regulates	NA	NA	up-regulates;down-regulates	up-regulates;down-regulates	3	3	NO
O60832|O14746	up-regulates	NA	NA	NA	NA	1	0	YES
Q15382|P15056	NA	NA	NA	down-regulates	down-regulates	0	2	YES
P54764|Q8N5V2	NA	NA	up-regulates	NA	up-regulates	2	0	YES
O95467|Q08462	NA	up-regulates	NA	NA	up-regulates	2	0	YES
Q9UHD2|P19838	NA	up-regulates	NA	up-regulates	up-regulates	3	0	YES
O15530|P05771	up-regulates	NA	NA	NA	up-regulates	2	0	YES
P22612|Q6PIY7	down-regulates	NA	NA	NA	down-regulates	0	2	YES
Q99459|P52272	up-regulates	NA	NA	NA	up-regulates	2	0	YES
O43353|Q13568	up-regulates	NA	NA	NA	up-regulates	2	0	YES
O15119|P38936	down-regulates	NA	NA	NA	NA	0	1	YES
P18825|P09471	up-regulates	NA	NA	NA	up-regulates	2	0	YES
O15146|O96014	up-regulates	NA	NA	NA	up-regulates	2	0	YES
Q14247|O15144	NA	NA	NA	NA	up-regulates	1	0	YES
P55283|O94874	NA	up-regulates	NA	NA	NA	1	0	YES
Q06187|P51813	up-regulates	NA	NA	up-regulates	up-regulates	3	0	YES
Q92905|P01106	NA	NA	NA	NA	up-regulates	1	0	YES
P01127|P54760	NA	NA	NA	NA	up-regulates	1	0	YES
Q13547|O60675	NA	NA	NA	NA	down-regulates	0	1	YES
Q16832|P12931	NA	NA	up-regulates	NA	up-regulates	2	0	YES
P02461|Q9Y653	up-regulates	NA	NA	NA	NA	1	0	YES
Q969J5|P23458	NA	up-regulates	NA	NA	NA	1	0	YES
P55107|Q13873	NA	NA	NA	NA	up-regulates	1	0	YES
P24385|P11802	up-regulates	up-regulates	NA	NA	up-regulates	3	0	YES
O60671|Q92547	up-regulates	NA	NA	NA	up-regulates	2	0	YES
Q15349|P23588	NA	NA	NA	NA	up-regulates	1	0	YES
Q2MKA7|O14905	NA	NA	NA	NA	up-regulates	1	0	YES
P06493|Q13541	down-regulates	NA	NA	down-regulates	down-regulates	0	3	YES
Q9NXK8|Q14012	down-regulates	NA	NA	NA	NA	0	1	YES
P11309|P38936	up-regulates	NA	NA	up-regulates	up-regulates	3	0	YES
P29965|O43318	NA	up-regulates	NA	NA	NA	1	0	YES
Q9UM13|Q9UJX4	NA	NA	NA	NA	up-regulates	1	0	YES
P11150|P02649	NA	NA	NA	NA	up-regulates	1	0	YES
O95382|Q16539	up-regulates	NA	NA	NA	NA	1	0	YES
P27708|P27708	up-regulates	NA	NA	NA	NA	1	0	YES
P17612|P39086	NA	NA	NA	NA	up-regulates	1	0	YES
P17844|Q13950	up-regulates	NA	NA	NA	NA	1	0	YES
Q6ZNJ1|Q96N67	up-regulates	NA	NA	NA	NA	1	0	YES
Q13261|P29597	up-regulates	NA	NA	NA	up-regulates	2	0	YES
P35030|Q96RI0	NA	NA	NA	NA	up-regulates	1	0	YES
P01138|P08069	NA	NA	NA	NA	up-regulates	1	0	YES
P12034|Q8IWU2	NA	NA	NA	NA	up-regulates	1	0	YES
Q14511|P67775	NA	NA	NA	NA	down-regulates	0	1	YES
P15336|P05412	NA	NA	NA	NA	up-regulates	1	0	YES
P07384|P18031	NA	NA	NA	NA	down-regulates	0	1	YES
P10147|P41597	up-regulates	NA	NA	NA	NA	1	0	YES
P29372|P03372	NA	NA	NA	NA	down-regulates	0	1	YES
Q13535|Q8WXE1	up-regulates	NA	NA	up-regulates	up-regulates	3	0	YES
P36507|P40763	NA	NA	NA	NA	up-regulates	1	0	YES
P17612|Q07954	up-regulates	NA	NA	NA	NA	1	0	YES
P31751|P49841	down-regulates	NA	NA	NA	down-regulates	0	2	YES
P01127|P11362	NA	NA	NA	NA	up-regulates	1	0	YES
P12034|Q9UF33	NA	NA	NA	NA	up-regulates	1	0	YES
O60674|P40763	up-regulates	up-regulates	up-regulates	up-regulates	up-regulates	5	0	YES
P20827|Q15283	NA	up-regulates	NA	NA	NA	1	0	YES
Q9NYU2|Q14344	NA	up-regulates	NA	NA	NA	1	0	YES
P00519|O14746	NA	NA	NA	NA	down-regulates	0	1	YES
P17706|P40763	down-regulates	NA	NA	NA	down-regulates	0	2	YES
P42768|O15143	NA	NA	NA	NA	up-regulates	1	0	YES
P50570|P15498	up-regulates	NA	NA	NA	up-regulates	2	0	YES
Q7Z434|Q86WV6	up-regulates	up-regulates	NA	NA	up-regulates	3	0	YES
P39905|P13591	up-regulates	NA	NA	NA	NA	1	0	YES
P51948|P10276	NA	NA	NA	NA	up-regulates	1	0	YES
P19793|P10276	up-regulates	NA	up-regulates	NA	up-regulates	3	0	YES
P12931|Q9HD43	NA	NA	NA	NA	down-regulates	0	1	YES
P11233|P61586	NA	up-regulates	NA	NA	NA	1	0	YES
Q66K89|P04637	NA	NA	NA	NA	up-regulates	1	0	YES
Q9UNH5|Q9NQR1	down-regulates	NA	NA	NA	down-regulates	0	2	YES
O14672|Q04721	NA	NA	up-regulates	NA	up-regulates	2	0	YES
P38398|P16104	NA	NA	NA	NA	up-regulates	1	0	YES
P01189|P41143	up-regulates	NA	NA	NA	up-regulates	2	0	YES
P17612|P61586	down-regulates	up-regulates;down-regulates	NA	up-regulates;down-regulates	up-regulates;down-regulates	3	4	NO
Q13237|Q9UL51	down-regulates	NA	NA	NA	NA	0	1	YES
O15524|P35568	NA	NA	NA	NA	down-regulates	0	1	YES
O14842|P29992	NA	up-regulates	NA	NA	NA	1	0	YES
P02671|P00750	NA	NA	NA	NA	up-regulates	1	0	YES
P55210|Q8TCW9	NA	NA	NA	NA	down-regulates	0	1	YES
P15056|P46734	NA	NA	NA	NA	up-regulates	1	0	YES
P21462|O95837	up-regulates	NA	NA	NA	up-regulates	2	0	YES
P43115|P08754	up-regulates	NA	NA	NA	up-regulates	2	0	YES
Q92985|P01562	NA	up-regulates	NA	NA	NA	1	0	YES
P09038|P16234	NA	NA	NA	NA	up-regulates	1	0	YES
Q6UXX9|Q9ULV1	down-regulates	NA	NA	NA	NA	0	1	YES
P45983|P12931	NA	up-regulates	NA	NA	up-regulates	2	0	YES
Q02763|Q8NFZ5	NA	NA	up-regulates	NA	up-regulates	2	0	YES
O60602|O60603	NA	NA	NA	NA	up-regulates	1	0	YES
Q13363|P38398	down-regulates	NA	NA	NA	down-regulates	0	2	YES
P17612|P00540	NA	NA	NA	NA	down-regulates	0	1	YES
P98082|Q5VWQ8	up-regulates	NA	NA	NA	up-regulates	2	0	YES
P31749|P12755	down-regulates	NA	NA	down-regulates	down-regulates	0	3	YES
Q9UHF0|P25103	NA	NA	NA	NA	up-regulates	1	0	YES
Q01113|P23458	NA	NA	up-regulates	NA	up-regulates	2	0	YES
P49450|Q96GD4	NA	NA	NA	NA	up-regulates	1	0	YES
P49336|Q9UM47	NA	NA	NA	NA	down-regulates	0	1	YES
P36873|P50750	up-regulates	NA	NA	NA	up-regulates	2	0	YES
Q00535|P78352	NA	up-regulates	NA	NA	NA	1	0	YES
P15529|P01024	NA	NA	NA	NA	down-regulates	0	1	YES
P23381|P05198	NA	up-regulates	NA	NA	NA	1	0	YES
Q7Z589|Q15326	up-regulates	NA	NA	NA	NA	1	0	YES
Q9NRA1|P54756	NA	NA	NA	NA	up-regulates	1	0	YES
P23560|P29320	NA	NA	NA	NA	up-regulates	1	0	YES
P30279|P11802	NA	NA	NA	NA	up-regulates	1	0	YES
Q96GD4|P25490	up-regulates	NA	NA	up-regulates	up-regulates	3	0	YES
P31371|P07949	NA	NA	NA	NA	up-regulates	1	0	YES
Q05655|O15162	up-regulates	NA	NA	up-regulates	up-regulates	3	0	YES
Q96T58|Q06330	down-regulates	NA	NA	NA	down-regulates	0	2	YES
P01112|P15056	up-regulates	up-regulates	up-regulates	NA	up-regulates	4	0	YES
P10275|P04150	down-regulates	NA	up-regulates	NA	up-regulates;down-regulates	2	2	NO
O60341|P02708	NA	NA	NA	NA	down-regulates	0	1	YES
Q8IXH6|Q96GC9	NA	up-regulates	NA	NA	NA	1	0	YES
Q16539|O43318	NA	NA	NA	NA	down-regulates	0	1	YES
P01210|P41145	NA	NA	NA	NA	up-regulates	1	0	YES
O95813|Q9H1J5	NA	NA	NA	NA	down-regulates	0	1	YES
P62993|P01133	NA	NA	NA	NA	up-regulates	1	0	YES
Q13330|Q13352	NA	NA	NA	NA	down-regulates	0	1	YES
P13500|P46092	NA	NA	NA	NA	up-regulates	1	0	YES
P63096|P12931	up-regulates	NA	NA	NA	up-regulates	2	0	YES
P23560|P07949	NA	NA	NA	NA	up-regulates	1	0	YES
O75914|P63000	NA	up-regulates	NA	NA	up-regulates	2	0	YES
P42224|P38936	NA	NA	NA	NA	up-regulates	1	0	YES
P01138|P29376	NA	NA	NA	NA	up-regulates	1	0	YES
Q6ZUJ8|P27986	up-regulates	NA	NA	NA	up-regulates	2	0	YES
O75326|P05556	NA	up-regulates	NA	NA	up-regulates	2	0	YES
Q16539|Q99956	NA	NA	NA	NA	up-regulates	1	0	YES
P08575|P08631	NA	up-regulates	NA	NA	NA	1	0	YES
P18031|P46459	NA	NA	NA	NA	down-regulates	0	1	YES
O15144|P60709	NA	NA	NA	NA	up-regulates	1	0	YES
O43921|P10721	NA	NA	NA	NA	up-regulates	1	0	YES
O00755|Q13467	NA	NA	up-regulates	NA	up-regulates	2	0	YES
P61586|P63000	NA	down-regulates	NA	NA	down-regulates	0	2	YES
P43034|Q14204	up-regulates	NA	NA	NA	NA	1	0	YES
Q15389|P29317	NA	NA	NA	NA	up-regulates	1	0	YES
Q9H1J7|O75581	up-regulates	NA	NA	NA	up-regulates	2	0	YES
Q9Y243|P04792	down-regulates	NA	NA	NA	down-regulates	0	2	YES
P00747|O00254	NA	NA	NA	NA	up-regulates	1	0	YES
Q03181|P19793	NA	NA	up-regulates	NA	up-regulates	2	0	YES
P00519|Q99704	NA	NA	NA	NA	up-regulates	1	0	YES
P04198|P33991	NA	NA	NA	NA	up-regulates	1	0	YES
P17752|P28566	NA	NA	NA	NA	up-regulates	1	0	YES
O60481|P10071	up-regulates	NA	NA	NA	up-regulates	2	0	YES
O43320|P35916	NA	NA	NA	NA	up-regulates	1	0	YES
Q9NWT6|Q9UM47	NA	NA	NA	NA	down-regulates	0	1	YES
Q9P121|O95665	NA	up-regulates	NA	NA	NA	1	0	YES
P24468|P04150	NA	NA	up-regulates	NA	up-regulates	2	0	YES
Q13304|P63096	up-regulates	NA	NA	NA	up-regulates	2	0	YES
Q9Y264|Q04912	NA	NA	NA	NA	up-regulates	1	0	YES
Q8NG27|Q01082	down-regulates	NA	NA	NA	down-regulates	0	2	YES
O14904|O60353	NA	NA	NA	NA	up-regulates	1	0	YES
P29350|P56945	NA	up-regulates	NA	NA	NA	1	0	YES
P29323|Q92823	up-regulates	NA	NA	NA	NA	1	0	YES
P33076|P48382	up-regulates	up-regulates	NA	NA	up-regulates	3	0	YES
Q05655|P21731	NA	NA	NA	NA	down-regulates	0	1	YES
Q02156|Q92934	down-regulates	NA	NA	down-regulates	down-regulates	0	3	YES
P09603|Q9UM73	NA	NA	NA	NA	up-regulates	1	0	YES
O43915|P08069	NA	NA	NA	NA	up-regulates	1	0	YES
P42224|P15692	NA	up-regulates	NA	NA	NA	1	0	YES
P00750|P00747	up-regulates	up-regulates	NA	NA	up-regulates	3	0	YES
Q01831|Q16531	NA	NA	NA	NA	up-regulates	1	0	YES
P31391|Q03113	up-regulates	NA	NA	NA	up-regulates	2	0	YES
O43791|Q13618	NA	NA	up-regulates	NA	up-regulates	2	0	YES
P49137|Q00987	up-regulates	NA	NA	up-regulates	up-regulates	3	0	YES
P12109|Q9HCN6	NA	NA	NA	NA	up-regulates	1	0	YES
P08833|P01344	NA	NA	NA	NA	down-regulates	0	1	YES
P08620|Q16620	NA	NA	NA	NA	up-regulates	1	0	YES
Q10571|Q09472	up-regulates	NA	NA	NA	NA	1	0	YES
P17481|P62736	down-regulates	NA	NA	NA	NA	0	1	YES
P10767|P35968	NA	NA	NA	NA	up-regulates	1	0	YES
P78536|Q99075	up-regulates	up-regulates	NA	NA	up-regulates	3	0	YES
Q8IYU2|P63000	down-regulates	NA	NA	NA	down-regulates	0	2	YES
Q13976|Q9HCX4	up-regulates	NA	NA	NA	NA	1	0	YES
Q9BYG5|Q05513	NA	NA	NA	NA	up-regulates	1	0	YES
Q13043|P33778	up-regulates	NA	NA	up-regulates	up-regulates	3	0	YES
P31751|Q12778	down-regulates	NA	NA	NA	down-regulates	0	2	YES
Q16288|P62993	NA	up-regulates	NA	NA	up-regulates	2	0	YES
P41223|P63096	NA	up-regulates	NA	NA	NA	1	0	YES
P15692|Q01973	NA	NA	NA	NA	up-regulates	1	0	YES
O15226|Q04206	NA	NA	NA	NA	down-regulates	0	1	YES
Q13480|P48736	NA	NA	NA	NA	up-regulates	1	0	YES
P17676|P10147	NA	NA	NA	NA	up-regulates	1	0	YES
P01138|Q8IWU2	NA	NA	NA	NA	up-regulates	1	0	YES
Q16539|Q9NQU5	up-regulates	NA	NA	up-regulates	up-regulates	3	0	YES
Q15139|Q9UBF8	up-regulates	NA	NA	up-regulates	up-regulates	3	0	YES
P06493|Q9Y6Q9	down-regulates	NA	NA	down-regulates	down-regulates	0	3	YES
Q86X95|Q06330	NA	NA	NA	NA	down-regulates	0	1	YES
P30556|P30679	up-regulates	NA	NA	NA	up-regulates	2	0	YES
P31371|Q15303	NA	NA	NA	NA	up-regulates	1	0	YES
P07948|P11137	NA	NA	NA	up-regulates	up-regulates	2	0	YES
P28482|P49023	NA	NA	NA	up-regulates	up-regulates	2	0	YES
Q13164|O60271	NA	down-regulates	NA	NA	NA	0	1	YES
O15520|Q02763	NA	NA	NA	NA	up-regulates	1	0	YES
Q01094|Q9NZJ0	NA	NA	NA	NA	up-regulates	1	0	YES
P63208|Q13616	up-regulates	up-regulates	NA	NA	up-regulates	3	0	YES
Q6A1A2|P17252	NA	up-regulates	NA	NA	NA	1	0	YES
Q16539|P11362	down-regulates	NA	NA	down-regulates	down-regulates	0	3	YES
P36507|P35568	NA	NA	NA	NA	down-regulates	0	1	YES
P26367|O75444	NA	NA	NA	NA	up-regulates	1	0	YES
O15287|Q9NPI8	NA	NA	NA	NA	up-regulates	1	0	YES
Q9HCE7|P12757	NA	NA	NA	NA	down-regulates	0	1	YES
Q05513|P27448	down-regulates	NA	NA	down-regulates	down-regulates	0	3	YES
Q14118|P19174	NA	NA	NA	NA	up-regulates	1	0	YES
Q9UL19|Q6PFW1	NA	up-regulates	NA	NA	NA	1	0	YES
P37231|P19793	NA	up-regulates	up-regulates	NA	up-regulates	3	0	YES
Q969E1|Q9UBU3	NA	NA	NA	NA	down-regulates	0	1	YES
P34995|Q5JWF2	up-regulates	NA	NA	NA	up-regulates	2	0	YES
P28482|Q12778	NA	NA	NA	NA	down-regulates	0	1	YES
Q9UGL1|P55316	up-regulates	NA	NA	NA	up-regulates	2	0	YES
P17693|P43629	NA	NA	NA	NA	up-regulates	1	0	YES
P42336|Q13418	NA	up-regulates	NA	NA	NA	1	0	YES
P0DP25|P29474	NA	NA	NA	NA	up-regulates	1	0	YES
P04150|Q13886	up-regulates	NA	NA	NA	NA	1	0	YES
P08069|Q99941	NA	up-regulates	NA	NA	NA	1	0	YES
P63244|Q9H3D4	NA	NA	NA	NA	down-regulates	0	1	YES
P15692|Q16620	NA	NA	NA	NA	up-regulates	1	0	YES
O14965|Q9ULW0	NA	NA	NA	up-regulates	up-regulates	2	0	YES
P22612|P16949	NA	NA	NA	NA	up-regulates	1	0	YES
P49407|P28482	NA	NA	up-regulates	NA	up-regulates	2	0	YES
P22736|Q92570	NA	NA	up-regulates	NA	up-regulates	2	0	YES
P15514|P29322	NA	NA	NA	NA	up-regulates	1	0	YES
P17612|P35222	up-regulates	up-regulates	NA	up-regulates	up-regulates	4	0	YES
O43613|Q03113	up-regulates	NA	NA	NA	up-regulates	2	0	YES
P10451|P18084	NA	NA	NA	NA	up-regulates	1	0	YES
Q6ZW49|Q13315	NA	NA	NA	NA	up-regulates	1	0	YES
Q9H293|Q9NRM6	NA	NA	NA	NA	up-regulates	1	0	YES
Q15475|P32243	NA	NA	NA	NA	up-regulates	1	0	YES
Q13489|Q14790	NA	NA	NA	NA	down-regulates	0	1	YES
Q13627|P98177	down-regulates	NA	NA	NA	down-regulates	0	2	YES
P16220|P04637	NA	NA	NA	NA	up-regulates	1	0	YES
Q15349|Q05195	NA	NA	NA	NA	down-regulates	0	1	YES
P47871|O95467	NA	up-regulates	NA	NA	up-regulates	2	0	YES
P32881|P48551	NA	NA	NA	NA	up-regulates	1	0	YES
O14944|P08069	NA	NA	NA	NA	up-regulates	1	0	YES
P46937|O15105	NA	NA	up-regulates	NA	up-regulates	2	0	YES
Q13976|P04049	NA	up-regulates	NA	NA	up-regulates	2	0	YES
P01375|Q9NYA1	NA	NA	NA	NA	up-regulates	1	0	YES
P20827|O15146	NA	NA	NA	NA	up-regulates	1	0	YES
P46109|P49023	NA	NA	NA	NA	up-regulates	1	0	YES
P01148|Q96P88	NA	NA	NA	NA	up-regulates	1	0	YES
P68400|O15146	NA	NA	up-regulates	NA	up-regulates	2	0	YES
P56278|O15061	NA	up-regulates	NA	NA	NA	1	0	YES
Q05655|Q99440	NA	up-regulates	NA	NA	NA	1	0	YES
Q99836|Q9Y4K3	up-regulates	NA	NA	NA	up-regulates	2	0	YES
P09848|O95456	NA	up-regulates	NA	NA	NA	1	0	YES
Q9GZV9|P54764	NA	NA	NA	NA	up-regulates	1	0	YES
O15524|P06213	NA	NA	NA	NA	down-regulates	0	1	YES
Q7Z2Z2|Q15283	NA	up-regulates	NA	NA	NA	1	0	YES
P41220|P50148	NA	NA	NA	NA	down-regulates	0	1	YES
Q05655|P07948	NA	NA	NA	NA	up-regulates	1	0	YES
O60664|P11717	up-regulates	NA	NA	NA	NA	1	0	YES
P27635|P05412	down-regulates	NA	NA	NA	down-regulates	0	2	YES
P05019|P07949	NA	NA	NA	NA	up-regulates	1	0	YES
Q4KMG0|O60271	up-regulates	NA	NA	NA	up-regulates	2	0	YES
P36888|P17947	down-regulates	down-regulates	NA	NA	NA	0	2	YES
Q13107|P36897	NA	NA	NA	NA	up-regulates	1	0	YES
Q9GZQ4|P19086	up-regulates	NA	NA	NA	up-regulates	2	0	YES
Q9NYY1|Q6UXL0	up-regulates	NA	up-regulates	NA	up-regulates	3	0	YES
P42336|Q05513	NA	up-regulates	NA	NA	up-regulates	2	0	YES
Q9UP38|Q92997	up-regulates	NA	NA	NA	up-regulates	2	0	YES
P43405|P31995	up-regulates	NA	NA	NA	NA	1	0	YES
P52799|P29323	NA	NA	up-regulates	NA	up-regulates	2	0	YES
O43809|Q92989	NA	NA	NA	NA	up-regulates	1	0	YES
P61586|P18031	NA	NA	NA	NA	down-regulates	0	1	YES
Q13873|Q15797	NA	NA	NA	NA	up-regulates	1	0	YES
P31751|P35226	up-regulates	NA	NA	NA	up-regulates	2	0	YES
P24588|Q9HBA0	NA	NA	NA	NA	up-regulates	1	0	YES
Q9P2K8|P56192	down-regulates	NA	NA	down-regulates	down-regulates	0	3	YES
P63244|P06241	NA	NA	NA	NA	down-regulates	0	1	YES
O14672|P35070	up-regulates	NA	NA	NA	up-regulates;down-regulates	2	1	NO
Q12852|P45985	NA	NA	up-regulates	NA	up-regulates	2	0	YES
P28482|P17302	down-regulates	down-regulates	NA	down-regulates	down-regulates	0	4	YES
Q9UDY2|Q9GZV5	down-regulates	NA	NA	NA	down-regulates	0	2	YES
P30530|P48736	NA	NA	up-regulates	NA	up-regulates	2	0	YES
P49407|P35372	NA	down-regulates	NA	NA	down-regulates	0	2	YES
P43405|P15391	NA	up-regulates	NA	NA	up-regulates	2	0	YES
P28482|P14921	NA	up-regulates	NA	up-regulates	up-regulates	3	0	YES
P21554|O95837	up-regulates	NA	NA	NA	up-regulates	2	0	YES
Q9H461|O75581	up-regulates	NA	NA	NA	up-regulates	2	0	YES
Q06124|Q01650	NA	down-regulates	NA	NA	NA	0	1	YES
P07948|Q01362	NA	up-regulates	NA	NA	up-regulates	2	0	YES
P05155|P00748	down-regulates	NA	NA	NA	NA	0	1	YES
Q8WXC3|P29466	NA	NA	NA	NA	down-regulates	0	1	YES
O00327|Q9UJ55	down-regulates	NA	NA	NA	down-regulates	0	2	YES
P17947|Q02556	up-regulates	NA	NA	NA	up-regulates	2	0	YES
P11309|O95644	NA	NA	NA	NA	up-regulates	1	0	YES
P12034|P35590	NA	NA	NA	NA	up-regulates	1	0	YES
Q13253|P34820	NA	NA	NA	NA	down-regulates	0	1	YES
P49841|Q14103	down-regulates	NA	NA	down-regulates	down-regulates	0	3	YES
P17612|Q92793	NA	NA	NA	NA	up-regulates	1	0	YES
P63000|P52735	NA	NA	NA	NA	up-regulates	1	0	YES
Q15139|Q8WUI4	down-regulates	NA	NA	up-regulates;down-regulates	up-regulates;down-regulates	2	3	NO
Q9UKP6|P08754	up-regulates	NA	NA	NA	up-regulates	2	0	YES
Q9UI14|P35222	NA	NA	NA	NA	down-regulates	0	1	YES
Q15208|Q2M2I8	up-regulates	NA	NA	NA	NA	1	0	YES
A6NMZ7|P18827	NA	NA	NA	NA	up-regulates	1	0	YES
P29323|O75030	NA	up-regulates	NA	NA	NA	1	0	YES
O15105|P36897	down-regulates	NA	up-regulates	NA	up-regulates;down-regulates	2	2	NO
Q16787|Q7L1I2	NA	NA	NA	NA	up-regulates	1	0	YES
P78527|Q14653	up-regulates	NA	NA	up-regulates	up-regulates	3	0	YES
Q92843|Q92934	NA	NA	NA	NA	down-regulates	0	1	YES
P20783|Q6ZMQ8	NA	NA	NA	NA	up-regulates	1	0	YES
Q02156|P17302	up-regulates;down-regulates	NA	NA	up-regulates	up-regulates	3	1	NO
Q8N122|P55884	NA	NA	NA	NA	up-regulates	1	0	YES
Q8WX92|P05412	NA	NA	NA	NA	down-regulates	0	1	YES
P78368|Q12778	NA	NA	NA	NA	up-regulates	1	0	YES
P0DP24|Q15746	NA	NA	NA	NA	up-regulates	1	0	YES
O60260|Q9C0C7	NA	up-regulates	NA	NA	NA	1	0	YES
Q14191|P78527	NA	NA	NA	NA	up-regulates	1	0	YES
Q9H1J5|Q14332	NA	NA	NA	NA	up-regulates	1	0	YES
P32780|P18074	NA	NA	NA	NA	up-regulates	1	0	YES
P68400|Q15185	up-regulates	NA	NA	up-regulates	up-regulates	3	0	YES
Q99705|P08754	up-regulates	NA	NA	NA	up-regulates	2	0	YES
O14980|Q13485	down-regulates	NA	up-regulates	NA	up-regulates;down-regulates	2	2	NO
P09914|P60228	NA	down-regulates	NA	NA	down-regulates	0	2	YES
Q9UHD2|Q9H6S1	NA	NA	NA	NA	up-regulates	1	0	YES
O14713|P05107	down-regulates	NA	NA	NA	down-regulates	0	2	YES
P21728|P63092	NA	up-regulates	NA	NA	up-regulates	2	0	YES
Q05397|Q9NRY4	NA	up-regulates	NA	NA	NA	1	0	YES
O96014|O15146	up-regulates	NA	NA	NA	up-regulates	2	0	YES
P14210|P36888	NA	NA	NA	NA	up-regulates	1	0	YES
P48436|Q13950	NA	NA	NA	NA	down-regulates	0	1	YES
P34130|P11362	NA	NA	NA	NA	up-regulates	1	0	YES
O95467|O60503	NA	NA	NA	NA	up-regulates	1	0	YES
Q96KS0|Q9BYW2	NA	up-regulates	NA	NA	NA	1	0	YES
P04637|Q07817	NA	NA	NA	NA	down-regulates	0	1	YES
P04628|P46531	NA	NA	NA	NA	up-regulates	1	0	YES
P10415|Q13794	NA	NA	NA	NA	down-regulates	0	1	YES
Q9H211|O75496	NA	NA	NA	NA	down-regulates	0	1	YES
P52797|P35916	NA	NA	NA	NA	up-regulates	1	0	YES
P00751|Q96C74	NA	up-regulates	NA	NA	NA	1	0	YES
O76093|Q04912	NA	NA	NA	NA	up-regulates	1	0	YES
P17252|P23528	down-regulates	NA	NA	down-regulates	down-regulates	0	3	YES
P26022|P08603	up-regulates	NA	NA	NA	up-regulates	2	0	YES
Q96LA8|P68431	NA	NA	NA	NA	down-regulates	0	1	YES
Q9NYY3|Q969H0	down-regulates	NA	NA	down-regulates	down-regulates	0	3	YES
Q04206|P04150	NA	NA	NA	NA	down-regulates	0	1	YES
Q13418|P02751	NA	NA	NA	NA	up-regulates	1	0	YES
Q13315|P25205	NA	NA	NA	up-regulates	up-regulates	2	0	YES
Q8IVT5|P63104	NA	NA	NA	NA	up-regulates	1	0	YES
Q7L7X3|Q13043	up-regulates	NA	NA	NA	up-regulates	2	0	YES
P35625|P14780	NA	down-regulates	NA	NA	down-regulates	0	2	YES
Q92765|Q96S42	NA	down-regulates	NA	NA	NA	0	1	YES
O43293|P10275	NA	NA	NA	NA	up-regulates	1	0	YES
Q09472|Q15797	up-regulates	NA	NA	NA	up-regulates	2	0	YES
P61011|Q01130	up-regulates	NA	NA	NA	NA	1	0	YES
Q9H8S9|O95835	up-regulates	NA	NA	NA	up-regulates	2	0	YES
P28482|Q05469	up-regulates	NA	NA	NA	NA	1	0	YES
O43639|O96013	NA	up-regulates	NA	NA	NA	1	0	YES
Q9H237|O14905	NA	NA	NA	NA	up-regulates	1	0	YES
Q9H4B4|Q07817	up-regulates	NA	NA	up-regulates	up-regulates	3	0	YES
Q15418|Q05195	down-regulates	NA	NA	down-regulates	down-regulates	0	3	YES
Q8IU57|P29597	up-regulates	NA	up-regulates	NA	up-regulates	3	0	YES
P68400|O95644	NA	NA	NA	NA	up-regulates	1	0	YES
Q15399|O60602	NA	NA	NA	NA	up-regulates	1	0	YES
P49765|P35916	NA	NA	NA	NA	up-regulates	1	0	YES
P17252|Q16854	NA	NA	NA	NA	down-regulates	0	1	YES
P52798|P36888	NA	NA	NA	NA	up-regulates	1	0	YES
P52333|P42229	up-regulates	NA	up-regulates	up-regulates	up-regulates	4	0	YES
P08631|P40763	up-regulates	NA	NA	NA	NA	1	0	YES
P17252|Q13976	up-regulates	NA	NA	up-regulates	up-regulates	3	0	YES
P16144|O00329	up-regulates	NA	NA	NA	up-regulates	2	0	YES
P09471|O95622	NA	down-regulates	NA	NA	NA	0	1	YES
Q03164|P31273	NA	NA	NA	NA	up-regulates	1	0	YES
P35548|P56178	down-regulates	NA	NA	NA	NA	0	1	YES
P28482|P29350	NA	NA	NA	NA	down-regulates	0	1	YES
P50452|P07477	NA	NA	NA	NA	down-regulates	0	1	YES
O75044|P60953	down-regulates	down-regulates	NA	NA	down-regulates	0	3	YES
Q99835|P63096	up-regulates	NA	NA	NA	up-regulates	2	0	YES
P52799|P54760	NA	NA	up-regulates	NA	up-regulates	2	0	YES
Q07820|Q07812	down-regulates	NA	NA	NA	down-regulates	0	2	YES
Q15311|P63000	down-regulates	up-regulates;down-regulates	NA	NA	up-regulates;down-regulates	2	3	NO
Q9H9A7|P54132	NA	NA	NA	NA	up-regulates	1	0	YES
Q99708|Q96T58	down-regulates	NA	NA	NA	down-regulates	0	2	YES
P27361|Q92934	down-regulates	NA	NA	down-regulates	down-regulates	0	3	YES
P45983|Q99640	up-regulates	NA	NA	NA	up-regulates	2	0	YES
Q14164|P98177	NA	NA	NA	NA	down-regulates	0	1	YES
Q9Y271|P63096	up-regulates	NA	NA	NA	up-regulates	2	0	YES
Q6UWZ7|P38398	up-regulates	NA	NA	NA	up-regulates	2	0	YES
P29323|O94989	down-regulates	NA	NA	NA	NA	0	1	YES
Q9NRJ3|O00590	NA	NA	NA	NA	up-regulates	1	0	YES
Q13315|Q5XUX0	up-regulates	NA	NA	up-regulates	up-regulates	3	0	YES
Q96EY1|O60674	NA	NA	NA	NA	up-regulates	1	0	YES
P04637|P23511	NA	NA	NA	NA	down-regulates	0	1	YES
P31249|P08648	up-regulates	NA	NA	NA	NA	1	0	YES
O00255|P09630	NA	NA	NA	NA	up-regulates	1	0	YES
P08246|P10145	NA	NA	NA	NA	up-regulates	1	0	YES
P04049|P42336	NA	up-regulates	NA	NA	NA	1	0	YES
P09038|Q8IWU2	NA	NA	NA	NA	up-regulates	1	0	YES
Q9UBT3|P56703	NA	NA	NA	NA	down-regulates	0	1	YES
P05129|P06127	up-regulates	NA	NA	up-regulates	up-regulates	3	0	YES
P05106|Q13418	NA	NA	NA	NA	up-regulates	1	0	YES
P49841|O75197	NA	NA	up-regulates	NA	up-regulates	2	0	YES
Q86WV6|Q9UHD2	up-regulates	up-regulates	NA	NA	up-regulates	3	0	YES
O14944|Q9UF33	NA	NA	NA	NA	up-regulates	1	0	YES
P23560|P08922	NA	NA	NA	NA	up-regulates	1	0	YES
P43403|P29353	up-regulates	NA	NA	up-regulates	up-regulates	3	0	YES
O15194|Q15797	down-regulates	NA	NA	NA	down-regulates	0	2	YES
Q9UBY5|P30679	up-regulates	NA	NA	NA	up-regulates	2	0	YES
P17252|Q8IV61	NA	NA	NA	NA	up-regulates	1	0	YES
Q13905|P17081	NA	up-regulates	NA	NA	up-regulates	2	0	YES
P42574|P26599	NA	NA	NA	NA	up-regulates	1	0	YES
P49763|P04626	NA	NA	NA	NA	up-regulates	1	0	YES
Q9BXP2|P11802	NA	down-regulates	NA	NA	NA	0	1	YES
P20827|Q05397	NA	NA	NA	NA	down-regulates	0	1	YES
Q9NR20|Q9NR20	up-regulates	NA	NA	NA	NA	1	0	YES
Q07817|P99999	NA	down-regulates	NA	NA	down-regulates	0	2	YES
P14210|O15146	NA	NA	NA	NA	up-regulates	1	0	YES
P60953|P35125	up-regulates	NA	NA	NA	up-regulates	2	0	YES
Q15349|P16220	NA	NA	NA	up-regulates	up-regulates	2	0	YES
P00451|P00742	NA	NA	NA	NA	up-regulates	1	0	YES
P67775|Q9H0H5	down-regulates	NA	NA	NA	down-regulates	0	2	YES
Q02156|P08670	NA	NA	NA	NA	up-regulates	1	0	YES
P05000|P17181	up-regulates	NA	NA	NA	up-regulates	2	0	YES
O60341|Q9NY46	NA	NA	NA	NA	down-regulates	0	1	YES
P09038|Q02763	NA	NA	NA	NA	up-regulates	1	0	YES
P10275|O43524	NA	NA	NA	NA	down-regulates	0	1	YES
P12931|P61978	down-regulates	NA	NA	up-regulates;down-regulates	up-regulates;down-regulates	2	3	NO
P18146|Q92547	NA	NA	NA	NA	up-regulates	1	0	YES
P06493|Q14807	up-regulates	NA	NA	up-regulates	up-regulates	3	0	YES
Q14814|P23409	up-regulates	NA	NA	NA	NA	1	0	YES
O14745|P13569	NA	up-regulates	NA	NA	up-regulates	2	0	YES
Q05397|Q16539	NA	up-regulates	NA	NA	NA	1	0	YES
Q9Y264|P07333	NA	NA	NA	NA	up-regulates	1	0	YES
P25098|P30556	NA	NA	NA	NA	down-regulates	0	1	YES
P10767|P08922	NA	NA	NA	NA	up-regulates	1	0	YES
P24941|P30307	up-regulates	NA	NA	up-regulates	up-regulates	3	0	YES
P29323|P05412	NA	up-regulates	NA	NA	NA	1	0	YES
P42338|Q05513	NA	NA	NA	NA	up-regulates	1	0	YES
Q00839|P32780	NA	NA	NA	NA	down-regulates	0	1	YES
Q9UJX6|Q9UM13	NA	NA	NA	NA	up-regulates	1	0	YES
P25942|Q12933	up-regulates	NA	NA	NA	up-regulates	2	0	YES
P41240|P06756	NA	NA	NA	NA	up-regulates	1	0	YES
O15061|P56945	NA	down-regulates	NA	NA	NA	0	1	YES
Q9H1Y0|Q676U5	NA	up-regulates	NA	NA	up-regulates	2	0	YES
Q99608|Q9UBK2	up-regulates	NA	NA	NA	up-regulates	2	0	YES
P01116|P15923	up-regulates	NA	NA	NA	up-regulates	2	0	YES
Q13588|Q07889	NA	NA	up-regulates	NA	up-regulates	2	0	YES
P21583|Q01974	NA	NA	NA	NA	up-regulates	1	0	YES
P02655|P06858	NA	up-regulates	NA	NA	up-regulates	2	0	YES
P49841|P49841	up-regulates	NA	NA	NA	NA	1	0	YES
P42336|Q08881	NA	up-regulates	NA	NA	NA	1	0	YES
O94813|P35052	up-regulates	NA	NA	NA	up-regulates	2	0	YES
P49765|P14616	NA	NA	NA	NA	up-regulates	1	0	YES
Q14980|Q3ZCM7	NA	NA	NA	NA	up-regulates	1	0	YES
Q8N5S9|P31749	up-regulates	NA	NA	NA	NA	1	0	YES
O60258|Q01973	NA	NA	NA	NA	up-regulates	1	0	YES
Q13153|Q8IYU2	down-regulates	NA	NA	down-regulates	down-regulates	0	3	YES
Q04206|Q99966	up-regulates	NA	NA	NA	up-regulates	2	0	YES
Q9Y243|Q01860	up-regulates	NA	NA	NA	up-regulates	2	0	YES
P41182|P17535	NA	NA	NA	NA	down-regulates	0	1	YES
P45984|P40763	up-regulates	NA	NA	up-regulates	up-regulates	3	0	YES
O95819|Q13233	up-regulates	up-regulates	up-regulates	NA	up-regulates	4	0	YES
Q6VAB6|P41279	NA	NA	NA	NA	down-regulates	0	1	YES
P01210|Q9NZT2	NA	NA	NA	NA	up-regulates	1	0	YES
Q9NYK1|P58753	NA	NA	NA	NA	up-regulates	1	0	YES
P53350|P06748	up-regulates	NA	NA	up-regulates	up-regulates	3	0	YES
P23458|P27986	NA	NA	NA	NA	up-regulates	1	0	YES
P04637|Q9H3D4	NA	NA	NA	NA	up-regulates	1	0	YES
Q5SW24|O14641	NA	NA	up-regulates	NA	up-regulates	2	0	YES
Q6ZNA4|P12757	down-regulates	NA	NA	NA	up-regulates;down-regulates	1	2	NO
Q9UPT9|Q96EB6	up-regulates	NA	NA	NA	NA	1	0	YES
P42772|P11802	down-regulates	NA	NA	NA	down-regulates	0	2	YES
P42574|P06396	down-regulates	NA	NA	NA	up-regulates;down-regulates	1	2	NO
P11473|P05937	NA	up-regulates	NA	NA	NA	1	0	YES
O43320|P09619	NA	NA	NA	NA	up-regulates	1	0	YES
P04637|P27701	NA	up-regulates	NA	NA	up-regulates	2	0	YES
P27361|P27708	up-regulates	NA	NA	up-regulates	up-regulates	3	0	YES
Q8IWU2|Q05397	NA	NA	NA	NA	up-regulates	1	0	YES
P24593|P01344	NA	NA	NA	NA	down-regulates	0	1	YES
P49765|Q02763	NA	NA	NA	NA	up-regulates	1	0	YES
P41271|P34820	NA	NA	NA	NA	down-regulates	0	1	YES
Q13315|Q9UPV0	NA	NA	NA	NA	up-regulates	1	0	YES
P53350|Q5FBB7	NA	NA	NA	NA	up-regulates	1	0	YES
P35222|Q09472	up-regulates	NA	NA	NA	up-regulates	2	0	YES
P61328|Q14524	down-regulates	NA	NA	NA	down-regulates	0	2	YES
Q13905|P62834	NA	up-regulates	NA	NA	up-regulates	2	0	YES
P06748|P06493	NA	NA	NA	NA	up-regulates	1	0	YES
Q00535|P16949	down-regulates	NA	NA	down-regulates	down-regulates	0	3	YES
Q00535|O43464	up-regulates	NA	NA	up-regulates	up-regulates	3	0	YES
Q9NTG7|P48735	up-regulates	NA	NA	NA	up-regulates	2	0	YES
O14920|P42345	NA	NA	NA	NA	up-regulates	1	0	YES
P55268|P23229	NA	NA	NA	NA	up-regulates	1	0	YES
P04637|O94907	NA	NA	NA	NA	up-regulates	1	0	YES
P18031|P19022	NA	NA	NA	NA	down-regulates	0	1	YES
P50613|P04637	up-regulates	NA	NA	up-regulates	up-regulates	3	0	YES
Q9UQ13|O14807	up-regulates	NA	NA	NA	up-regulates	2	0	YES
Q9UIJ5|P24588	up-regulates	NA	NA	NA	NA	1	0	YES
O43312|Q9BZE0	NA	NA	up-regulates	NA	up-regulates	2	0	YES
P27361|Q14247	up-regulates	NA	NA	up-regulates	up-regulates	3	0	YES
O94827|P61586	up-regulates	NA	NA	NA	up-regulates	2	0	YES
Q9UJX4|Q13042	NA	NA	NA	NA	up-regulates	1	0	YES
Q99836|Q13158	NA	up-regulates	NA	NA	up-regulates	2	0	YES
Q92915|Q15858	down-regulates	NA	NA	NA	down-regulates	0	2	YES
O14713|P18084	down-regulates	NA	NA	NA	down-regulates	0	2	YES
P68400|P52655	up-regulates	NA	NA	NA	NA	1	0	YES
P07949|P46108	NA	NA	NA	NA	up-regulates	1	0	YES
P17481|P40424	up-regulates	NA	NA	NA	up-regulates	2	0	YES
P08047|P07288	up-regulates	NA	NA	NA	NA	1	0	YES
O75610|O95972	NA	NA	NA	NA	down-regulates	0	1	YES
Q03135|P67775	NA	NA	NA	NA	down-regulates	0	1	YES
P19838|Q07817	NA	up-regulates	NA	NA	NA	1	0	YES
P55273|Q00534	NA	NA	NA	NA	up-regulates;down-regulates	1	1	NO
P25098|P25025	down-regulates	NA	NA	NA	NA	0	1	YES
P51812|Q92570	NA	NA	NA	NA	down-regulates	0	1	YES
P08069|P23458	NA	up-regulates	NA	NA	up-regulates	2	0	YES
P13612|Q05397	NA	NA	NA	NA	up-regulates	1	0	YES
P01275|P27487	NA	NA	NA	NA	down-regulates	0	1	YES
P29320|P06241	NA	NA	up-regulates	NA	up-regulates	2	0	YES
Q8IVT5|P36507	NA	NA	NA	NA	up-regulates	1	0	YES
P11802|P10644	NA	NA	NA	NA	up-regulates	1	0	YES
P04150|P05412	down-regulates	NA	NA	NA	NA	0	1	YES
P30550|P50148	up-regulates	NA	NA	NA	up-regulates	2	0	YES
P78352|Q15303	NA	NA	NA	NA	up-regulates	1	0	YES
P04626|P00533	up-regulates	up-regulates	NA	up-regulates	up-regulates	4	0	YES
P60673|P60709	NA	up-regulates	NA	NA	NA	1	0	YES
O75815|Q13153	NA	NA	NA	NA	up-regulates	1	0	YES
Q13153|P03372	up-regulates	NA	NA	up-regulates	up-regulates	3	0	YES
P53778|P30307	NA	NA	NA	NA	up-regulates;down-regulates	1	1	NO
P63027|P60880	NA	NA	NA	NA	up-regulates	1	0	YES
Q99704|P05556	down-regulates	NA	NA	NA	down-regulates	0	2	YES
P01282|P47872	NA	NA	NA	NA	up-regulates	1	0	YES
P10244|P14635	NA	NA	NA	NA	up-regulates	1	0	YES
P20783|P29376	NA	NA	NA	NA	up-regulates	1	0	YES
Q149N8|P12004	up-regulates	NA	NA	NA	up-regulates;down-regulates	2	1	NO
Q09472|Q13569	NA	NA	NA	NA	up-regulates	1	0	YES
O00744|Q9H461	NA	NA	NA	NA	up-regulates	1	0	YES
Q15750|O15264	NA	NA	NA	NA	up-regulates	1	0	YES
P19838|Q92793	NA	NA	NA	NA	up-regulates	1	0	YES
Q3KR16|P63000	up-regulates	NA	NA	NA	up-regulates	2	0	YES
P37231|P28702	NA	NA	up-regulates	NA	up-regulates	2	0	YES
P17252|Q13224	up-regulates	NA	NA	NA	NA	1	0	YES
P05771|P41180	down-regulates	NA	NA	down-regulates	down-regulates	0	3	YES
Q13464|Q99973	NA	up-regulates	NA	NA	NA	1	0	YES
P01584|Q04206	NA	NA	NA	NA	up-regulates	1	0	YES
P63000|Q92974	NA	NA	NA	NA	up-regulates	1	0	YES
P04156|Q9H2G2	NA	up-regulates	NA	NA	NA	1	0	YES
P06213|Q9BX66	NA	NA	NA	NA	up-regulates	1	0	YES
P25116|Q14344	up-regulates	up-regulates	NA	NA	up-regulates	3	0	YES
P09681|Q8TDV5	NA	up-regulates	NA	NA	NA	1	0	YES
O96017|Q9Y3F4	NA	NA	NA	NA	up-regulates	1	0	YES
P12034|Q08345	NA	NA	NA	NA	up-regulates	1	0	YES
Q9NR97|O60603	NA	NA	NA	NA	up-regulates	1	0	YES
Q14676|O60934	up-regulates	NA	NA	NA	up-regulates	2	0	YES
P32121|P08754	NA	NA	NA	NA	down-regulates	0	1	YES
P09529|P27539	NA	NA	NA	NA	down-regulates	0	1	YES
P31749|P84243	up-regulates	NA	NA	NA	up-regulates	2	0	YES
O75385|P54646	down-regulates	NA	NA	NA	down-regulates	0	2	YES
O15303|P63096	NA	up-regulates	NA	NA	NA	1	0	YES
P15692|P07333	NA	NA	NA	NA	up-regulates	1	0	YES
Q13490|P06307	NA	up-regulates	NA	NA	NA	1	0	YES
Q9UL54|P46734	up-regulates	NA	up-regulates	NA	up-regulates	3	0	YES
Q13535|Q00987	down-regulates	NA	NA	down-regulates	down-regulates	0	3	YES
Q13217|Q9P2K8	down-regulates	NA	NA	NA	down-regulates	0	2	YES
Q13639|P08754	up-regulates	NA	NA	NA	up-regulates	2	0	YES
P49336|P24863	NA	NA	NA	NA	up-regulates	1	0	YES
P11678|P12724	up-regulates	NA	NA	NA	NA	1	0	YES
Q9NP95|Q01973	NA	NA	NA	NA	up-regulates	1	0	YES
Q13233|P52564	up-regulates	NA	NA	NA	up-regulates	2	0	YES
P15036|P09486	up-regulates	NA	NA	NA	NA	1	0	YES
Q9Y6F9|O00144	NA	NA	NA	NA	up-regulates	1	0	YES
P21860|P29353	NA	NA	NA	NA	up-regulates	1	0	YES
P00533|Q92558	NA	NA	NA	NA	up-regulates	1	0	YES
P27361|Q9NYA1	up-regulates	NA	NA	up-regulates	up-regulates	3	0	YES
P41743|Q9H8V3	up-regulates	NA	NA	up-regulates	up-regulates	3	0	YES
P01375|P25963	NA	NA	NA	NA	down-regulates	0	1	YES
Q13105|P42772	NA	up-regulates	NA	NA	down-regulates	1	1	NO
Q01973|Q13467	NA	NA	NA	NA	up-regulates	1	0	YES
Q04917|P61981	NA	NA	NA	NA	up-regulates	1	0	YES
P80192|P80192	up-regulates	NA	NA	NA	NA	1	0	YES
Q15349|P30305	NA	NA	NA	NA	up-regulates	1	0	YES
P10997|O60894	NA	NA	NA	NA	up-regulates	1	0	YES
P15311|P07332	up-regulates	NA	NA	NA	up-regulates	2	0	YES
P20783|P07333	NA	NA	NA	NA	up-regulates	1	0	YES
P16284|P12931	NA	NA	NA	NA	up-regulates	1	0	YES
P19793|Q07869	up-regulates	up-regulates	up-regulates	NA	up-regulates	4	0	YES
P16070|Q92888	NA	up-regulates	NA	NA	up-regulates	2	0	YES
P06241|P06127	NA	NA	NA	up-regulates	up-regulates	2	0	YES
O60602|Q9NYK1	NA	NA	NA	NA	up-regulates	1	0	YES
Q9H2K2|O15234	down-regulates	NA	NA	NA	NA	0	1	YES
P49841|P12830	up-regulates	NA	NA	NA	NA	1	0	YES
P28335|P19086	up-regulates	NA	NA	NA	up-regulates	2	0	YES
Q9Y490|P17252	NA	NA	NA	NA	up-regulates	1	0	YES
P08581|Q13588	up-regulates	NA	up-regulates	NA	up-regulates	3	0	YES
P29965|O43353	NA	up-regulates	NA	NA	NA	1	0	YES
O43586|P00519	NA	NA	up-regulates	NA	up-regulates;down-regulates	2	1	NO
Q8NBL1|Q9UM47	NA	NA	NA	NA	up-regulates	1	0	YES
P30874|Q96B97	NA	NA	NA	NA	up-regulates	1	0	YES
P53779|P19419	NA	NA	NA	NA	up-regulates	1	0	YES
Q9BXY4|O14904	NA	NA	NA	NA	up-regulates	1	0	YES
P06400|P28749	NA	NA	NA	NA	down-regulates	0	1	YES
O75474|P49841	down-regulates	NA	NA	NA	down-regulates	0	2	YES
Q9UHM6|O14775	NA	up-regulates	NA	NA	NA	1	0	YES
P57764|P01185	NA	up-regulates	NA	NA	NA	1	0	YES
Q9Y6F9|O75197	up-regulates	NA	NA	NA	up-regulates	2	0	YES
P09603|Q02763	NA	NA	NA	NA	up-regulates	1	0	YES
O43541|P49116	down-regulates	NA	NA	NA	down-regulates	0	2	YES
P05412|P09237	NA	up-regulates	NA	NA	NA	1	0	YES
P09172|P13945	NA	NA	NA	NA	up-regulates	1	0	YES
P22694|Q6PIY7	down-regulates	NA	NA	NA	down-regulates	0	2	YES
Q9HCT0|Q15375	NA	NA	NA	NA	up-regulates	1	0	YES
P19544|P00797	down-regulates	NA	NA	NA	NA	0	1	YES
P49771|Q15375	NA	NA	NA	NA	up-regulates	1	0	YES
P21675|P46527	NA	NA	NA	NA	up-regulates	1	0	YES
Q13233|P54764	NA	NA	NA	NA	up-regulates	1	0	YES
Q9UBY5|P50148	up-regulates	NA	NA	NA	up-regulates	2	0	YES
P34820|Q13873	NA	NA	NA	NA	up-regulates	1	0	YES
Q9UBP5|P27540	NA	NA	NA	NA	down-regulates	0	1	YES
P35968|Q06124	NA	NA	NA	NA	up-regulates	1	0	YES
P54762|Q05397	NA	NA	NA	NA	up-regulates;down-regulates	1	1	NO
Q13886|Q96ST3	up-regulates	NA	NA	NA	NA	1	0	YES
P07948|Q9H400	NA	NA	NA	NA	up-regulates	1	0	YES
O43915|P07949	NA	NA	NA	NA	up-regulates	1	0	YES
P17252|Q15311	up-regulates	NA	NA	NA	NA	1	0	YES
P17252|P84074	NA	up-regulates	NA	NA	NA	1	0	YES
P36897|P37173	NA	down-regulates	NA	NA	down-regulates	0	2	YES
P18031|P40763	down-regulates	NA	up-regulates	NA	up-regulates;down-regulates	2	2	NO
Q15475|P15311	up-regulates	NA	NA	NA	up-regulates	2	0	YES
Q13546|P60953	NA	up-regulates	NA	NA	NA	1	0	YES
Q8NHY2|Q9NX02	NA	NA	NA	NA	down-regulates	0	1	YES
P37173|O43318	NA	NA	up-regulates	NA	up-regulates	2	0	YES
P27361|P15976	NA	NA	NA	NA	up-regulates	1	0	YES
Q15717|P78396	NA	NA	NA	NA	up-regulates	1	0	YES
P01308|O00141	NA	NA	NA	NA	up-regulates	1	0	YES
P36897|P01137	NA	NA	NA	NA	down-regulates	0	1	YES
P11362|P42336	NA	up-regulates	NA	NA	NA	1	0	YES
O43464|Q13489	NA	NA	NA	NA	down-regulates	0	1	YES
P26927|Q13043	up-regulates	up-regulates	NA	up-regulates	up-regulates	4	0	YES
P48730|Q12778	NA	NA	NA	NA	up-regulates	1	0	YES
Q92558|P60709	NA	NA	NA	NA	up-regulates	1	0	YES
Q9NWZ3|Q9HAT8	up-regulates	NA	NA	NA	up-regulates	2	0	YES
Q96HE7|P13667	NA	up-regulates	NA	NA	NA	1	0	YES
Q14164|Q04864	up-regulates	NA	NA	NA	up-regulates	2	0	YES
P28482|P60983	NA	NA	NA	NA	up-regulates	1	0	YES
Q06787|Q13153	NA	NA	NA	NA	up-regulates	1	0	YES
O60258|P21709	NA	NA	NA	NA	up-regulates	1	0	YES
O95251|P62805	NA	NA	NA	NA	up-regulates	1	0	YES
P42224|P01106	NA	NA	NA	NA	up-regulates;down-regulates	1	1	NO
Q9H488|P46531	up-regulates	NA	NA	NA	up-regulates	2	0	YES
P55055|P37231	NA	NA	up-regulates	NA	up-regulates	2	0	YES
P40763|O14512	NA	NA	NA	NA	up-regulates	1	0	YES
P23458|P42336	NA	up-regulates	NA	NA	NA	1	0	YES
P49841|Q9NQX3	down-regulates	NA	NA	NA	down-regulates	0	2	YES
P26010|P12931	NA	NA	NA	NA	up-regulates	1	0	YES
Q13642|P48552	NA	NA	NA	NA	up-regulates	1	0	YES
Q969P5|P15172	down-regulates	NA	NA	NA	down-regulates	0	2	YES
O15297|P04637	down-regulates	NA	NA	NA	up-regulates;down-regulates	1	2	NO
Q9Y463|P20823	up-regulates	NA	NA	up-regulates	up-regulates	3	0	YES
P38936|P39748	NA	NA	NA	NA	down-regulates	0	1	YES
P20783|P16234	NA	NA	NA	NA	up-regulates	1	0	YES
Q92915|P35499	down-regulates	NA	NA	NA	down-regulates	0	2	YES
P21583|P54753	NA	NA	NA	NA	up-regulates	1	0	YES
P68400|Q14145	NA	NA	NA	NA	down-regulates	0	1	YES
Q16620|P22001	down-regulates	NA	NA	down-regulates	down-regulates	0	3	YES
Q9H4B6|Q13188	up-regulates	NA	NA	NA	up-regulates	2	0	YES
Q07960|P61586	down-regulates	NA	NA	NA	down-regulates	0	2	YES
P05155|P00736	NA	NA	NA	NA	down-regulates	0	1	YES
P41595|P63096	up-regulates	NA	NA	NA	up-regulates	2	0	YES
P54646|O75385	up-regulates	NA	NA	NA	up-regulates	2	0	YES
Q15052|Q13153	NA	NA	NA	NA	up-regulates	1	0	YES
Q9UGJ0|Q9UBK2	NA	up-regulates	NA	NA	NA	1	0	YES
P27361|P17480	down-regulates	NA	NA	up-regulates;down-regulates	up-regulates;down-regulates	2	3	NO
Q9NS23|Q13043	up-regulates	up-regulates	NA	NA	up-regulates	3	0	YES
P78362|Q07955	NA	NA	NA	NA	up-regulates	1	0	YES
Q9C0C9|O43541	down-regulates	NA	NA	NA	down-regulates	0	2	YES
P25100|Q5JWF2	up-regulates	NA	NA	NA	up-regulates	2	0	YES
Q9H2G2|P42336	NA	up-regulates	NA	NA	NA	1	0	YES
P23560|P29376	NA	NA	NA	NA	up-regulates	1	0	YES
Q9H237|Q9GZT5	NA	NA	NA	NA	up-regulates	1	0	YES
Q5T4W7|O60609	up-regulates	NA	NA	NA	up-regulates	2	0	YES
Q14344|Q14289	NA	NA	NA	NA	up-regulates	1	0	YES
P53420|P16070	NA	NA	NA	NA	up-regulates	1	0	YES
O95393|P37023	up-regulates	NA	NA	NA	up-regulates	2	0	YES
O00141|P46527	down-regulates	NA	NA	down-regulates	down-regulates	0	3	YES
Q15109|O60610	NA	up-regulates	NA	NA	NA	1	0	YES
P43405|Q14289	NA	NA	NA	up-regulates	up-regulates	2	0	YES
P27361|Q9BR01	down-regulates	NA	NA	down-regulates	down-regulates	0	3	YES
O00206|Q9Y2C9	NA	NA	NA	NA	up-regulates	1	0	YES
P98170|O43353	NA	up-regulates	NA	NA	up-regulates	2	0	YES
Q13153|O95819	NA	up-regulates	NA	NA	NA	1	0	YES
P16144|P48736	up-regulates	NA	NA	NA	up-regulates	2	0	YES
P05113|P32927	NA	NA	NA	NA	up-regulates	1	0	YES
P35968|P23458	NA	up-regulates	NA	NA	NA	1	0	YES
Q96G30|Q01718	up-regulates	NA	NA	NA	NA	1	0	YES
P00519|O15162	NA	NA	NA	up-regulates;down-regulates	up-regulates;down-regulates	2	2	NO
Q01860|P48431	NA	up-regulates	NA	NA	NA	1	0	YES
P29353|P27986	NA	NA	NA	NA	up-regulates	1	0	YES
P68400|P42768	up-regulates	NA	NA	up-regulates	up-regulates	3	0	YES
P54132|P39748	NA	NA	NA	NA	up-regulates	1	0	YES
P53355|Q16623	down-regulates	NA	NA	down-regulates	down-regulates	0	3	YES
P13747|P26715	NA	NA	NA	NA	up-regulates	1	0	YES
P01135|P17948	NA	NA	NA	NA	up-regulates	1	0	YES
P10092|O60895	NA	NA	NA	NA	up-regulates	1	0	YES
Q9Y243|P54253	NA	NA	NA	NA	up-regulates	1	0	YES
P43405|P10636	down-regulates	NA	NA	down-regulates	down-regulates	0	3	YES
Q16873|P46531	NA	NA	up-regulates	NA	up-regulates	2	0	YES
Q8IUQ4|P37840	NA	NA	NA	NA	up-regulates	1	0	YES
O95999|Q9Y6K9	up-regulates	NA	NA	NA	up-regulates	2	0	YES
P04629|P20936	NA	NA	NA	NA	up-regulates	1	0	YES
P00533|Q07889	NA	up-regulates	NA	NA	up-regulates	2	0	YES
Q9Y243|Q08828	NA	up-regulates	NA	NA	NA	1	0	YES
P24592|P01344	NA	NA	NA	NA	down-regulates	0	1	YES
P50613|P24928	down-regulates	NA	NA	down-regulates	down-regulates	0	3	YES
P35222|Q92570	NA	NA	up-regulates	NA	up-regulates	2	0	YES
P01137|P36896	NA	up-regulates	NA	NA	NA	1	0	YES
P52798|P29376	NA	NA	NA	NA	up-regulates	1	0	YES
P52803|P22455	NA	NA	NA	NA	up-regulates	1	0	YES
O14965|P10275	up-regulates	NA	NA	up-regulates	up-regulates	3	0	YES
P20701|Q99996	up-regulates	NA	NA	NA	up-regulates	2	0	YES
Q9UER7|Q00987	up-regulates	NA	NA	NA	up-regulates	2	0	YES
P06213|P10586	NA	NA	NA	NA	up-regulates;down-regulates	1	1	NO
P06400|Q01094	down-regulates	down-regulates	NA	NA	down-regulates	0	3	YES
P17676|P35318	up-regulates	NA	NA	NA	NA	1	0	YES
P08069|Q13480	NA	up-regulates	NA	NA	NA	1	0	YES
P52798|P21709	NA	NA	NA	NA	up-regulates	1	0	YES
P01160|P41586	NA	up-regulates	NA	NA	NA	1	0	YES
Q13976|Q16539	NA	up-regulates	NA	NA	NA	1	0	YES
Q13751|P17301	NA	NA	NA	NA	up-regulates	1	0	YES
P29350|P14784	down-regulates	NA	NA	NA	down-regulates	0	2	YES
P46108|O00459	NA	NA	NA	NA	up-regulates	1	0	YES
P54792|Q9Y4D1	up-regulates	up-regulates	NA	NA	up-regulates	3	0	YES
P01138|O15146	NA	NA	NA	NA	up-regulates	1	0	YES
P01042|Q8IZ08	NA	NA	NA	NA	up-regulates	1	0	YES
P01567|P48551	NA	NA	NA	NA	up-regulates	1	0	YES
O95630|P00533	NA	NA	NA	NA	up-regulates	1	0	YES
Q01973|Q9ULW2	NA	up-regulates	NA	NA	up-regulates	2	0	YES
P28482|Q15672	up-regulates	NA	NA	up-regulates	up-regulates	3	0	YES
Q96LB1|Q5JWF2	up-regulates	NA	NA	NA	up-regulates	2	0	YES
Q15389|P09619	NA	NA	NA	NA	up-regulates	1	0	YES
P06493|P68400	up-regulates	NA	NA	up-regulates	up-regulates	3	0	YES
Q86UU9|P25103	NA	up-regulates	NA	NA	up-regulates	2	0	YES
O75093|P18827	NA	NA	NA	NA	up-regulates	1	0	YES
Q06413|P05412	NA	NA	up-regulates	NA	up-regulates	2	0	YES
Q9H2X0|P22003	NA	NA	NA	NA	down-regulates	0	1	YES
P49792|P63165	NA	NA	NA	NA	up-regulates	1	0	YES
P28482|Q15788	up-regulates	NA	NA	up-regulates	up-regulates	3	0	YES
Q99835|Q9NRP7	up-regulates	NA	NA	NA	up-regulates	2	0	YES
P00734|P25101	NA	up-regulates	NA	NA	NA	1	0	YES
P98170|P55212	NA	NA	NA	NA	down-regulates	0	1	YES
P30968|O95837	up-regulates	NA	NA	NA	up-regulates	2	0	YES
P01133|P27986	NA	NA	NA	NA	up-regulates	1	0	YES
P30556|P08754	up-regulates	NA	NA	NA	up-regulates	2	0	YES
O14974|P10916	NA	up-regulates;down-regulates	NA	NA	NA	1	1	NO
P52797|P17948	NA	NA	NA	NA	up-regulates	1	0	YES
P12931|P09327	up-regulates	NA	NA	up-regulates	up-regulates	3	0	YES
P51677|P27361	NA	NA	NA	NA	up-regulates	1	0	YES
P27694|Q9BX63	up-regulates	NA	NA	NA	up-regulates	2	0	YES
Q9Y618|P03372	NA	NA	NA	NA	down-regulates	0	1	YES
Q13976|Q9Y657	NA	up-regulates	NA	NA	NA	1	0	YES
Q969V1|P30679	up-regulates	NA	NA	NA	up-regulates	2	0	YES
Q7Z5Y6|O00238	NA	NA	NA	NA	up-regulates	1	0	YES
P28482|P14598	up-regulates	NA	NA	up-regulates	up-regulates	3	0	YES
O95999|O15111	NA	NA	NA	NA	up-regulates	1	0	YES
Q96QV1|Q14623	down-regulates	up-regulates;down-regulates	up-regulates	NA	up-regulates;down-regulates	3	3	NO
Q99558|Q99558	up-regulates	NA	NA	NA	NA	1	0	YES
P01135|P36888	NA	NA	NA	NA	up-regulates	1	0	YES
O15061|P98077	NA	up-regulates	NA	NA	NA	1	0	YES
O14944|P21802	NA	NA	NA	NA	up-regulates	1	0	YES
Q9NWT1|Q13153	NA	NA	up-regulates	NA	up-regulates;down-regulates	2	1	NO
O00230|P30874	NA	NA	NA	NA	up-regulates	1	0	YES
O43323|Q96QV1	NA	NA	NA	NA	up-regulates	1	0	YES
P35548|Q07687	down-regulates	NA	NA	NA	NA	0	1	YES
Q15084|Q9NZJ5	down-regulates	NA	NA	NA	NA	0	1	YES
Q12983|P10415	NA	NA	NA	NA	down-regulates	0	1	YES
Q9HCT0|P35590	NA	NA	NA	NA	up-regulates	1	0	YES
P15260|O60674	up-regulates	NA	up-regulates	NA	up-regulates	3	0	YES
P43403|Q01650	NA	up-regulates	NA	NA	NA	1	0	YES
Q9Y4K4|Q13233	NA	NA	up-regulates	NA	up-regulates	2	0	YES
P41586|Q9Y3B1	NA	up-regulates	NA	NA	NA	1	0	YES
Q8N6P7|P23458	up-regulates	NA	up-regulates	NA	up-regulates	3	0	YES
Q08881|Q9UKW4	NA	up-regulates	NA	NA	up-regulates	2	0	YES
P62136|P28482	down-regulates	NA	NA	NA	down-regulates	0	2	YES
P22607|Q13480	NA	up-regulates	NA	NA	NA	1	0	YES
P06493|Q8IXJ6	down-regulates	NA	NA	down-regulates	down-regulates	0	3	YES
O75381|P50542	up-regulates	NA	NA	NA	NA	1	0	YES
Q9NP95|P29322	NA	NA	NA	NA	up-regulates	1	0	YES
P15882|P63000	down-regulates	NA	NA	NA	down-regulates	0	2	YES
P04637|P08238	NA	NA	NA	NA	down-regulates	0	1	YES
P11831|P35354	up-regulates	NA	NA	NA	up-regulates	2	0	YES
P67870|Q13422	down-regulates	NA	NA	NA	down-regulates	0	2	YES
Q92993|P68431	NA	NA	NA	NA	up-regulates	1	0	YES
Q9UJX3|P30260	NA	NA	NA	NA	up-regulates	1	0	YES
P06241|Q9NRY4	NA	NA	NA	NA	up-regulates	1	0	YES
P0C864|Q12986	NA	down-regulates	NA	NA	NA	0	1	YES
P11487|Q9UM73	NA	NA	NA	NA	up-regulates	1	0	YES
P08238|P31751	NA	NA	NA	NA	down-regulates	0	1	YES
P32245|P63096	up-regulates	NA	NA	NA	up-regulates	2	0	YES
P02795|O14775	NA	up-regulates	NA	NA	NA	1	0	YES
P12814|P12931	NA	NA	NA	NA	up-regulates	1	0	YES
P35367|P50148	up-regulates	up-regulates	NA	NA	up-regulates	3	0	YES
P12931|P51813	up-regulates	NA	NA	up-regulates	up-regulates	3	0	YES
P10275|P19793	NA	NA	up-regulates	NA	up-regulates	2	0	YES
P48431|Q92858	NA	NA	NA	NA	up-regulates	1	0	YES
P42830|P25025	NA	NA	NA	NA	up-regulates	1	0	YES
Q5S007|P37840	down-regulates	NA	NA	NA	up-regulates	1	1	NO
Q96BI3|Q92542	up-regulates	NA	NA	NA	up-regulates	2	0	YES
Q9Y2N7|Q16665	down-regulates	NA	NA	NA	NA	0	1	YES
O14522|P49023	down-regulates	NA	NA	NA	NA	0	1	YES
Q9NXA8|O94925	up-regulates	NA	NA	NA	NA	1	0	YES
P17252|P61586	NA	NA	NA	NA	up-regulates	1	0	YES
P30281|P24864	NA	NA	NA	NA	up-regulates	1	0	YES
P13501|P49682	NA	NA	NA	NA	up-regulates	1	0	YES
Q06787|P78352	up-regulates	NA	NA	NA	NA	1	0	YES
Q92769|P33076	down-regulates	NA	NA	NA	down-regulates	0	2	YES
P32780|Q92889	NA	NA	NA	NA	up-regulates	1	0	YES
Q9NYJ7|P48454	NA	NA	NA	NA	up-regulates	1	0	YES
P20827|Q16288	NA	NA	NA	NA	up-regulates	1	0	YES
P28482|P07384	NA	NA	NA	NA	up-regulates	1	0	YES
O15520|O15146	NA	NA	NA	NA	up-regulates	1	0	YES
Q13361|P46531	NA	NA	up-regulates	NA	up-regulates;down-regulates	2	1	NO
O00459|Q05397	NA	NA	NA	NA	up-regulates	1	0	YES
Q4FZB7|Q16695	NA	NA	NA	NA	up-regulates	1	0	YES
P04085|P54764	NA	NA	NA	NA	up-regulates	1	0	YES
P24530|O95837	up-regulates	NA	NA	NA	up-regulates	2	0	YES
P54826|Q15465	NA	NA	up-regulates	NA	up-regulates;down-regulates	2	1	NO
O15123|P29376	NA	NA	NA	NA	up-regulates	1	0	YES
P07384|P02452	NA	NA	NA	NA	up-regulates	1	0	YES
P28335|O95837	up-regulates	NA	NA	NA	up-regulates	2	0	YES
P18510|P01583	NA	NA	NA	NA	down-regulates	0	1	YES
P05412|P18146	NA	NA	NA	NA	up-regulates	1	0	YES
P08047|O43561	NA	NA	NA	NA	up-regulates	1	0	YES
Q9UHM6|P63096	NA	up-regulates	NA	NA	NA	1	0	YES
Q9HCT0|Q04912	NA	NA	NA	NA	up-regulates	1	0	YES
P08620|P29320	NA	NA	NA	NA	up-regulates	1	0	YES
P36873|P42575	up-regulates	NA	NA	NA	NA	1	0	YES
Q92793|Q15796	NA	NA	NA	NA	up-regulates	1	0	YES
P78368|P27348	NA	NA	NA	up-regulates	up-regulates	2	0	YES
O00255|P19838	NA	NA	NA	NA	down-regulates	0	1	YES
P20783|P35590	NA	NA	NA	NA	up-regulates	1	0	YES
Q5H9F3|Q8WUI4	up-regulates	NA	NA	NA	up-regulates	2	0	YES
O15550|P49639	up-regulates	NA	NA	NA	up-regulates	2	0	YES
B1AK53|Q9UKN7	NA	NA	NA	NA	up-regulates	1	0	YES
P31751|P15976	NA	NA	NA	NA	up-regulates	1	0	YES
P57730|P51878	NA	NA	NA	NA	down-regulates	0	1	YES
P60953|Q9BYG5	NA	NA	NA	NA	up-regulates	1	0	YES
P14778|P27986	NA	NA	up-regulates	NA	up-regulates	2	0	YES
Q92793|P16220	up-regulates	NA	NA	NA	up-regulates	2	0	YES
P36955|O14905	NA	NA	NA	NA	down-regulates	0	1	YES
Q99626|Q02817	up-regulates	up-regulates	NA	NA	NA	2	0	YES
P80098|P41597	NA	up-regulates	NA	NA	up-regulates	2	0	YES
P30307|P06493	up-regulates	up-regulates	NA	NA	up-regulates	3	0	YES
P31749|Q16656	NA	NA	NA	NA	up-regulates	1	0	YES
Q9Y243|Q16875	NA	NA	NA	NA	up-regulates	1	0	YES
P08493|P12643	NA	NA	NA	NA	up-regulates	1	0	YES
Q9UBY5|P19086	up-regulates	NA	NA	NA	up-regulates	2	0	YES
O15520|P29320	NA	NA	NA	NA	up-regulates	1	0	YES
P01133|P29322	NA	NA	NA	NA	up-regulates	1	0	YES
Q14134|Q13501	NA	down-regulates	NA	NA	NA	0	1	YES
P00533|P15976	NA	up-regulates	NA	NA	NA	1	0	YES
Q12933|P20333	NA	NA	NA	NA	down-regulates	0	1	YES
P15514|P54756	NA	NA	NA	NA	up-regulates	1	0	YES
Q9GZV9|P06213	NA	NA	NA	NA	up-regulates	1	0	YES
P28482|Q9HBH9	up-regulates	up-regulates	NA	NA	up-regulates	3	0	YES
Q92793|Q13569	NA	NA	NA	NA	up-regulates	1	0	YES
P10721|Q7Z698	NA	NA	NA	NA	up-regulates	1	0	YES
P12931|P00519	up-regulates	NA	NA	up-regulates	up-regulates	3	0	YES
P67775|Q16625	NA	down-regulates	NA	NA	NA	0	1	YES
Q9Y6Y0|Q13094	NA	down-regulates	NA	NA	NA	0	1	YES
O43921|P21802	NA	NA	NA	NA	up-regulates	1	0	YES
Q16549|P28324	up-regulates	NA	NA	NA	up-regulates	2	0	YES
P04628|O60353	up-regulates	NA	NA	NA	up-regulates	2	0	YES
Q12979|P63000	down-regulates	NA	NA	NA	down-regulates	0	2	YES
P34130|P21709	NA	NA	NA	NA	up-regulates	1	0	YES
P06241|P29353	up-regulates	NA	up-regulates	up-regulates	up-regulates	4	0	YES
P0DP23|Q13555	NA	NA	NA	NA	up-regulates	1	0	YES
P28702|Q07869	up-regulates	NA	up-regulates	NA	up-regulates	3	0	YES
P49790|P84022	NA	NA	up-regulates	NA	up-regulates	2	0	YES
Q13363|P48552	NA	NA	NA	NA	down-regulates	0	1	YES
P01135|P29376	NA	NA	NA	NA	up-regulates	1	0	YES
O14842|P50148	up-regulates	NA	NA	NA	up-regulates	2	0	YES
P05997|P56199	NA	NA	NA	NA	up-regulates	1	0	YES
P29466|O60260	NA	NA	NA	NA	down-regulates	0	1	YES
Q9Y4H2|P29353	NA	NA	NA	NA	up-regulates	1	0	YES
P12830|P08581	NA	NA	NA	NA	down-regulates	0	1	YES
O15519|P19838	NA	NA	NA	NA	down-regulates	0	1	YES
Q6P988|P04628	NA	NA	NA	NA	down-regulates	0	1	YES
Q9UJU2|P24385	NA	up-regulates	NA	NA	NA	1	0	YES
P49593|Q13177	down-regulates	NA	NA	NA	down-regulates	0	2	YES
Q9BXR5|Q9NR96	NA	NA	NA	NA	up-regulates	1	0	YES
Q15118|O00141	NA	up-regulates	NA	up-regulates	up-regulates	3	0	YES
P28482|P42702	down-regulates	NA	NA	down-regulates	down-regulates	0	3	YES
O15455|Q86XR7	NA	NA	NA	NA	up-regulates	1	0	YES
O75365|P05787	down-regulates	NA	NA	NA	down-regulates	0	2	YES
P05019|P00533	NA	NA	NA	NA	up-regulates	1	0	YES
Q9HC77|P37173	NA	up-regulates	NA	NA	NA	1	0	YES
P01138|Q15375	NA	NA	NA	NA	up-regulates	1	0	YES
P10301|P10398	NA	NA	NA	NA	up-regulates	1	0	YES
O95393|P27037	NA	NA	NA	NA	up-regulates	1	0	YES
P28482|Q9BXL6	NA	NA	NA	NA	up-regulates	1	0	YES
P27348|Q9NS23	NA	NA	NA	NA	down-regulates	0	1	YES
P15514|P36888	NA	NA	NA	NA	up-regulates	1	0	YES
P05231|P12272	NA	NA	NA	NA	up-regulates	1	0	YES
O75815|P63000	NA	NA	NA	NA	up-regulates	1	0	YES
P11274|P43405	NA	NA	NA	NA	up-regulates	1	0	YES
P16144|P12931	NA	NA	NA	NA	up-regulates	1	0	YES
O94763|Q15283	NA	up-regulates	NA	NA	NA	1	0	YES
P45983|Q02962	NA	NA	NA	NA	up-regulates	1	0	YES
P49137|P27815	down-regulates	NA	NA	NA	NA	0	1	YES
P12931|Q68CZ2	up-regulates	NA	NA	up-regulates	up-regulates	3	0	YES
P0DTC2|Q9BYF1	down-regulates	NA	NA	NA	NA	0	1	YES
P53350|P30291	down-regulates	NA	NA	up-regulates;down-regulates	up-regulates;down-regulates	2	3	NO
P21781|P04626	NA	NA	NA	NA	up-regulates	1	0	YES
P20827|P08922	NA	NA	NA	NA	up-regulates	1	0	YES
Q13363|Q9UJU2	NA	down-regulates	NA	NA	NA	0	1	YES
P28336|P38405	up-regulates	NA	NA	NA	up-regulates	2	0	YES
P19174|P06241	NA	NA	NA	NA	up-regulates	1	0	YES
Q5T1C6|P31751	NA	NA	NA	NA	down-regulates	0	1	YES
O95750|Q9UF33	NA	NA	NA	NA	up-regulates	1	0	YES
P11047|Q14118	NA	NA	NA	NA	up-regulates	1	0	YES
Q12968|P05231	up-regulates	NA	NA	NA	NA	1	0	YES
Q13464|Q05397	NA	NA	NA	up-regulates	up-regulates	2	0	YES
O43711|P14921	down-regulates	NA	NA	NA	down-regulates	0	2	YES
P68400|P31751	NA	NA	NA	NA	up-regulates	1	0	YES
P78509|P26006	NA	NA	NA	NA	up-regulates	1	0	YES
P17612|O60928	up-regulates	NA	NA	up-regulates	up-regulates	3	0	YES
P17612|Q8N752	up-regulates	NA	NA	NA	up-regulates	2	0	YES
P18031|P06213	down-regulates	up-regulates;down-regulates	up-regulates	NA	up-regulates;down-regulates	3	3	NO
P27695|P22674	NA	NA	NA	NA	up-regulates	1	0	YES
Q02750|Q02750	up-regulates	NA	NA	NA	NA	1	0	YES
Q9HAV4|Q9UL40	NA	NA	NA	NA	up-regulates	1	0	YES
P49767|Q16620	NA	NA	NA	NA	up-regulates	1	0	YES
Q14344|Q92888	up-regulates	NA	NA	NA	up-regulates	2	0	YES
O76093|P54756	NA	NA	NA	NA	up-regulates	1	0	YES
O14641|P63000	NA	NA	up-regulates	NA	up-regulates	2	0	YES
P05019|P35590	NA	NA	NA	NA	up-regulates	1	0	YES
Q06830|P28562	NA	NA	NA	NA	up-regulates	1	0	YES
Q15569|Q15569	up-regulates	NA	NA	NA	NA	1	0	YES
P52797|O15146	NA	NA	NA	NA	up-regulates	1	0	YES
P62136|P30307	up-regulates	NA	NA	NA	up-regulates	2	0	YES
O14944|P10721	NA	NA	NA	NA	up-regulates	1	0	YES
P30304|Q99683	NA	NA	NA	NA	down-regulates	0	1	YES
P34130|P29376	NA	NA	NA	NA	up-regulates	1	0	YES
P55347|P26367	NA	NA	NA	NA	up-regulates	1	0	YES
Q9UK53|Q8IXJ6	down-regulates	NA	NA	NA	NA	0	1	YES
Q09472|P35222	NA	NA	NA	NA	up-regulates	1	0	YES
Q13153|P30291	down-regulates	NA	NA	NA	down-regulates	0	2	YES
Q92692|Q495A1	NA	up-regulates	NA	NA	up-regulates	2	0	YES
P12931|P08253	NA	up-regulates	NA	NA	NA	1	0	YES
O43683|P53350	up-regulates	NA	NA	NA	up-regulates	2	0	YES
Q99677|P08754	up-regulates	NA	NA	NA	up-regulates	2	0	YES
Q9UBT3|P04628	NA	NA	NA	NA	down-regulates	0	1	YES
P35348|Q14344	up-regulates	up-regulates	NA	NA	up-regulates	3	0	YES
Q6IQ23|Q5EBL8	up-regulates	NA	NA	NA	NA	1	0	YES
P52735|P19174	NA	NA	NA	NA	up-regulates	1	0	YES
O60258|Q01974	NA	NA	NA	NA	up-regulates	1	0	YES
Q15349|Q96RK0	NA	NA	NA	NA	down-regulates	0	1	YES
P17481|P40426	up-regulates	NA	NA	NA	up-regulates	2	0	YES
P16220|Q53ET0	NA	NA	NA	NA	up-regulates	1	0	YES
O43921|P16234	NA	NA	NA	NA	up-regulates	1	0	YES
O75582|P05114	down-regulates	NA	NA	up-regulates	up-regulates	2	1	NO
P30279|Q00534	NA	NA	NA	NA	up-regulates	1	0	YES
P08631|P27986	NA	NA	NA	NA	up-regulates	1	0	YES
P28335|P09471	up-regulates	NA	NA	NA	up-regulates	2	0	YES
P62877|Q9Y297	NA	NA	NA	NA	up-regulates	1	0	YES
Q96RJ3|Q13114	down-regulates	NA	NA	NA	down-regulates	0	2	YES
P68400|P46060	up-regulates	NA	NA	up-regulates	up-regulates	3	0	YES
Q01974|Q14332	NA	NA	NA	NA	up-regulates	1	0	YES
P46108|Q9Y4K4	up-regulates	NA	NA	NA	NA	1	0	YES
Q15139|Q13936	up-regulates	NA	NA	up-regulates	up-regulates	3	0	YES
P17252|Q16625	up-regulates	NA	NA	NA	NA	1	0	YES
Q99677|P50148	up-regulates	NA	NA	NA	up-regulates	2	0	YES
Q9UKB1|P84022	up-regulates	NA	up-regulates	NA	up-regulates	3	0	YES
Q9HC97|P19086	up-regulates	NA	NA	NA	up-regulates	2	0	YES
P06493|P98177	NA	NA	NA	NA	down-regulates	0	1	YES
P15498|P42336	NA	NA	NA	NA	up-regulates	1	0	YES
O00311|P33993	up-regulates	NA	NA	NA	up-regulates	2	0	YES
P08123|P16070	NA	NA	NA	NA	up-regulates	1	0	YES
P04049|Q04917	NA	NA	NA	NA	up-regulates	1	0	YES
P49674|P56645	down-regulates	NA	NA	NA	NA	0	1	YES
P68400|Q13371	up-regulates	NA	NA	up-regulates	up-regulates	3	0	YES
O14905|Q9ULW2	NA	NA	NA	NA	up-regulates	1	0	YES
Q8WXG1|P14324	NA	down-regulates	NA	NA	NA	0	1	YES
Q14145|Q16236	down-regulates	down-regulates	NA	NA	down-regulates	0	3	YES
Q02763|Q13588	NA	NA	up-regulates	NA	up-regulates	2	0	YES
Q9UBT3|Q9UBV4	NA	NA	NA	NA	down-regulates	0	1	YES
O14543|P42224	NA	down-regulates	NA	NA	NA	0	1	YES
Q13535|Q13315	up-regulates	NA	NA	up-regulates	up-regulates	3	0	YES
P27361|P42229	up-regulates	NA	up-regulates	up-regulates	up-regulates	4	0	YES
Q8NDV2|Q99941	NA	up-regulates	NA	NA	NA	1	0	YES
Q9NYS0|P25963	NA	NA	NA	NA	up-regulates	1	0	YES
Q14980|Q9NY65	up-regulates	NA	NA	NA	up-regulates	2	0	YES
P55347|P14653	up-regulates	NA	NA	NA	NA	1	0	YES
P17252|Q13255	down-regulates	NA	NA	up-regulates;down-regulates	up-regulates;down-regulates	2	3	NO
P31751|Q16584	NA	NA	NA	NA	down-regulates	0	1	YES
Q05513|P29323	NA	up-regulates;down-regulates	NA	NA	NA	1	1	NO
Q9Y463|P38936	up-regulates	NA	NA	NA	NA	1	0	YES
O43320|P54760	NA	NA	NA	NA	up-regulates	1	0	YES
P78536|P07359	down-regulates	NA	NA	NA	NA	0	1	YES
Q9UM13|Q9NZH5	NA	down-regulates	NA	NA	NA	0	1	YES
O96013|O43426	up-regulates	NA	NA	NA	NA	1	0	YES
P06493|Q15717	NA	NA	NA	up-regulates	up-regulates	2	0	YES
P29466|P01583	NA	NA	NA	NA	up-regulates	1	0	YES
P62877|Q13616	NA	up-regulates	up-regulates	NA	up-regulates	3	0	YES
P09038|Q6ZMQ8	NA	NA	NA	NA	up-regulates	1	0	YES
Q9HBL0|P42336	NA	NA	NA	NA	up-regulates	1	0	YES
Q8IYT8|P54646	down-regulates	NA	NA	NA	down-regulates	0	2	YES
Q9C0B5|Q15910	down-regulates	NA	NA	NA	NA	0	1	YES
P04637|Q92851	NA	NA	NA	NA	up-regulates	1	0	YES
P48995|Q9H1D0	NA	NA	NA	NA	down-regulates	0	1	YES
P09038|Q01973	NA	NA	NA	NA	up-regulates	1	0	YES
P43490|P04839	NA	up-regulates	NA	NA	NA	1	0	YES
Q9Y490|Q9NYU2	NA	up-regulates	NA	NA	NA	1	0	YES
Q13131|P49815	NA	NA	NA	NA	up-regulates	1	0	YES
Q9UKB1|Q9HAW4	down-regulates	NA	NA	NA	down-regulates	0	2	YES
Q9H4E7|P62834	up-regulates	NA	NA	NA	up-regulates	2	0	YES
Q9UIK4|Q9UIK4	down-regulates	NA	NA	NA	NA	0	1	YES
Q9UBU7|P49736	NA	NA	NA	NA	up-regulates	1	0	YES
P08047|P78536	NA	NA	NA	NA	up-regulates	1	0	YES
P01042|P08311	NA	NA	NA	NA	down-regulates	0	1	YES
Q99500|P63096	up-regulates	up-regulates	NA	NA	up-regulates	3	0	YES
Q9NR61|P48454	NA	NA	NA	NA	up-regulates	1	0	YES
P31749|Q92945	down-regulates	NA	NA	down-regulates	down-regulates	0	3	YES
Q8IU81|P14316	up-regulates	NA	NA	NA	up-regulates	2	0	YES
P04637|O00220	NA	NA	NA	NA	up-regulates	1	0	YES
P08047|Q9Y5K6	NA	NA	NA	NA	up-regulates	1	0	YES
P38484|P23458	NA	up-regulates	up-regulates	NA	up-regulates	3	0	YES
O95136|Q03113	up-regulates	NA	NA	NA	up-regulates	2	0	YES
Q6UXX9|Q9Y6F9	NA	NA	NA	NA	up-regulates	1	0	YES
P17936|P21583	NA	down-regulates	NA	NA	NA	0	1	YES
P17612|Q9C086	NA	down-regulates	NA	NA	NA	0	1	YES
Q08881|Q08881	up-regulates	NA	NA	NA	NA	1	0	YES
P02462|P26012	NA	NA	NA	NA	up-regulates	1	0	YES
Q13546|P46734	NA	up-regulates	NA	NA	NA	1	0	YES
Q7Z434|Q01518	NA	up-regulates	NA	NA	NA	1	0	YES
Q9Y6R0|Q96J02	NA	NA	up-regulates	NA	up-regulates	2	0	YES
P19784|P41236	up-regulates	NA	NA	NA	NA	1	0	YES
P52799|Q8IV61	NA	NA	NA	NA	up-regulates	1	0	YES
Q8NB16|Q96P20	NA	up-regulates	NA	NA	NA	1	0	YES
P00519|Q8WYQ5	up-regulates	NA	NA	NA	NA	1	0	YES
Q14469|Q9Y4Z2	NA	down-regulates	NA	NA	NA	0	1	YES
P08047|P46695	NA	NA	NA	NA	up-regulates	1	0	YES
Q13526|P04049	NA	NA	NA	NA	down-regulates	0	1	YES
P29966|P48995	NA	NA	NA	NA	down-regulates	0	1	YES
O94826|P07900	up-regulates	NA	NA	NA	NA	1	0	YES
P30968|P63092	NA	up-regulates	NA	NA	NA	1	0	YES
Q9UJX6|Q9H1A4	NA	NA	NA	NA	up-regulates	1	0	YES
P04637|Q9Y478	NA	NA	NA	NA	up-regulates	1	0	YES
Q9BXM7|P0CG48	up-regulates	NA	NA	NA	up-regulates	2	0	YES
Q99538|Q8N0V5	NA	up-regulates	NA	NA	NA	1	0	YES
P03952|P14210	up-regulates	NA	NA	NA	NA	1	0	YES
Q9Y264|Q06418	NA	NA	NA	NA	up-regulates	1	0	YES
Q9BQB4|O75197	NA	NA	NA	NA	up-regulates	1	0	YES
P02671|P20702	up-regulates	NA	NA	NA	up-regulates	2	0	YES
P29466|P49768	up-regulates	NA	NA	NA	NA	1	0	YES
P01282|O95456	NA	up-regulates	NA	NA	NA	1	0	YES
P19525|O15111	NA	NA	NA	NA	up-regulates	1	0	YES
P07225|Q06418	NA	NA	NA	NA	up-regulates	1	0	YES
Q00535|O94916	up-regulates	NA	NA	up-regulates	up-regulates	3	0	YES
P53778|P04637	NA	NA	NA	NA	up-regulates	1	0	YES
P11274|P19174	NA	NA	NA	NA	up-regulates	1	0	YES
P49760|P18031	up-regulates	NA	NA	up-regulates	up-regulates	3	0	YES
P23443|P42336	NA	NA	NA	NA	up-regulates	1	0	YES
P28715|Q92759	NA	NA	NA	NA	up-regulates	1	0	YES
P01375|Q16236	NA	NA	NA	NA	up-regulates	1	0	YES
O60603|Q99836	NA	up-regulates	NA	NA	up-regulates	2	0	YES
P19838|P25942	NA	up-regulates	NA	NA	NA	1	0	YES
P16035|P08253	NA	NA	NA	NA	down-regulates	0	1	YES
Q92633|P63096	up-regulates	up-regulates	NA	NA	up-regulates	3	0	YES
P45983|P16104	up-regulates	NA	NA	NA	up-regulates	2	0	YES
P55072|Q9BUN8	up-regulates	NA	NA	NA	NA	1	0	YES
O14944|Q15303	up-regulates	up-regulates	NA	NA	up-regulates	3	0	YES
Q9Y2C9|O60603	NA	up-regulates	NA	NA	up-regulates	2	0	YES
P49674|O60716	down-regulates	NA	NA	down-regulates	down-regulates	0	3	YES
P36508|P20226	down-regulates	NA	NA	NA	down-regulates	0	2	YES
Q05397|P17252	NA	NA	NA	NA	up-regulates	1	0	YES
Q9Y4K3|Q9BQ95	down-regulates	up-regulates	NA	NA	up-regulates	2	1	NO
P06493|P18858	up-regulates	NA	NA	up-regulates	up-regulates	3	0	YES
Q00987|Q7LG56	NA	NA	NA	NA	down-regulates	0	1	YES
P28482|Q15366	up-regulates	NA	NA	NA	NA	1	0	YES
Q8WXC3|Q9ULZ3	NA	down-regulates	NA	NA	down-regulates	0	2	YES
Q8TD86|Q86YV6	NA	up-regulates	NA	NA	NA	1	0	YES
Q9BQB4|Q9H1J5	NA	NA	NA	NA	down-regulates	0	1	YES
O14905|Q9UP38	NA	NA	NA	NA	up-regulates	1	0	YES
P60953|Q9BYG4	NA	NA	NA	NA	up-regulates	1	0	YES
Q9UQM7|Q13362	NA	NA	NA	NA	down-regulates	0	1	YES
P28482|Q96PH1	up-regulates	NA	NA	up-regulates	up-regulates	3	0	YES
Q05655|P35568	down-regulates	up-regulates;down-regulates	NA	up-regulates;down-regulates	up-regulates;down-regulates	3	4	NO
P46100|O96006	up-regulates	NA	NA	NA	NA	1	0	YES
P29275|P63096	up-regulates	NA	NA	NA	up-regulates	2	0	YES
P42226|P05112	NA	up-regulates	NA	NA	NA	1	0	YES
Q969V1|P50148	up-regulates	NA	NA	NA	up-regulates	2	0	YES
Q16566|Q99623	down-regulates	NA	NA	down-regulates	down-regulates	0	3	YES
Q15759|P04150	NA	NA	NA	up-regulates	up-regulates	2	0	YES
Q13542|P06730	NA	NA	NA	NA	down-regulates	0	1	YES
O75385|Q8TDY2	up-regulates	up-regulates	NA	NA	up-regulates	3	0	YES
P29274|Q7Z7K0	NA	up-regulates	NA	NA	NA	1	0	YES
Q2I0M5|Q9BXB1	NA	NA	NA	NA	up-regulates	1	0	YES
P29317|P00519	NA	up-regulates	NA	NA	NA	1	0	YES
Q9UQM7|Q05397	up-regulates	NA	NA	NA	up-regulates	2	0	YES
O14842|P09471	up-regulates	NA	NA	NA	up-regulates	2	0	YES
P14210|Q15303	NA	NA	NA	NA	up-regulates	1	0	YES
Q9H329|Q6ZSZ5	NA	up-regulates	NA	NA	NA	1	0	YES
Q8TDV5|P50148	up-regulates	NA	NA	NA	up-regulates	2	0	YES
P05771|P04004	up-regulates	NA	NA	NA	NA	1	0	YES
P55075|Q9UM73	NA	NA	NA	NA	up-regulates	1	0	YES
P24864|P24941	up-regulates	up-regulates	NA	NA	up-regulates	3	0	YES
P24941|Q01094	NA	NA	NA	NA	down-regulates	0	1	YES
P04090|Q8WXD0	up-regulates	NA	NA	NA	up-regulates	2	0	YES
P61073|O14775	NA	up-regulates	NA	NA	NA	1	0	YES
Q01196|Q75NE6	NA	NA	NA	NA	down-regulates	0	1	YES
P31749|Q12906	up-regulates	NA	NA	up-regulates	up-regulates	3	0	YES
P51812|Q15418	NA	NA	NA	up-regulates	up-regulates	2	0	YES
P29590|P48729	NA	NA	NA	NA	up-regulates	1	0	YES
Q9NSA1|P35916	NA	NA	NA	NA	up-regulates	1	0	YES
P07948|P37840	NA	NA	NA	up-regulates	up-regulates	2	0	YES
Q70Z35|P63000	up-regulates	NA	NA	NA	up-regulates	2	0	YES
P49767|P54764	NA	NA	NA	NA	up-regulates	1	0	YES
Q13586|Q96D31	NA	NA	NA	NA	up-regulates	1	0	YES
P28482|Q9BYW2	NA	up-regulates	NA	NA	NA	1	0	YES
P38398|P19838	NA	NA	NA	NA	up-regulates	1	0	YES
O14733|P45984	up-regulates	up-regulates	up-regulates	up-regulates	up-regulates	5	0	YES
Q8TD86|Q7LDG7	NA	up-regulates	NA	NA	NA	1	0	YES
P13987|P07357	NA	NA	NA	NA	down-regulates	0	1	YES
O75084|O14640	up-regulates	NA	NA	NA	up-regulates	2	0	YES
O43915|P54762	NA	NA	NA	NA	up-regulates	1	0	YES
P05771|P14679	up-regulates	up-regulates	NA	up-regulates	up-regulates	4	0	YES
Q16828|A8MYZ6	NA	NA	NA	NA	up-regulates	1	0	YES
Q9NPP4|Q9Y239	NA	NA	NA	NA	down-regulates	0	1	YES
P13612|P17612	NA	NA	NA	NA	up-regulates	1	0	YES
P05107|P15498	NA	NA	NA	NA	up-regulates	1	0	YES
P22392|P22392	up-regulates	NA	NA	NA	NA	1	0	YES
P10321|P43632	NA	NA	NA	NA	up-regulates	1	0	YES
P31749|Q13541	NA	NA	NA	up-regulates	up-regulates	2	0	YES
P61244|Q8IWI9	up-regulates	NA	NA	NA	up-regulates	2	0	YES
P05230|P08069	NA	NA	NA	NA	up-regulates	1	0	YES
P68400|Q15672	up-regulates	NA	NA	up-regulates	up-regulates	3	0	YES
P12034|Q01973	NA	NA	NA	NA	up-regulates	1	0	YES
P27694|Q8WXE1	NA	NA	NA	NA	up-regulates	1	0	YES
P25490|P38606	up-regulates	NA	NA	NA	up-regulates	2	0	YES
P17676|Q8N695	up-regulates	NA	NA	NA	NA	1	0	YES
Q15569|Q9Y281	down-regulates	NA	NA	NA	down-regulates	0	2	YES
Q13145|Q04771	NA	down-regulates	NA	NA	NA	0	1	YES
O00755|O60353	NA	NA	NA	NA	up-regulates	1	0	YES
Q13304|P09471	up-regulates	NA	NA	NA	up-regulates	2	0	YES
P42574|P09874	down-regulates	NA	NA	NA	down-regulates	0	2	YES
P58166|P36896	NA	NA	NA	NA	up-regulates	1	0	YES
P02788|Q86VZ4	NA	NA	NA	NA	up-regulates	1	0	YES
P05771|Q07869	NA	NA	NA	up-regulates	up-regulates	2	0	YES
P08620|Q12866	NA	NA	NA	NA	up-regulates	1	0	YES
P15882|Q15078	up-regulates	NA	NA	NA	up-regulates	2	0	YES
Q92585|Q09472	up-regulates	NA	NA	NA	up-regulates	2	0	YES
P26447|Q00987	NA	down-regulates	NA	NA	down-regulates	0	2	YES
P45983|P01106	up-regulates	NA	NA	up-regulates	up-regulates	3	0	YES
P33981|O43663	NA	NA	NA	NA	down-regulates	0	1	YES
O75475|P02511	NA	NA	NA	NA	up-regulates	1	0	YES
P17252|P27361	NA	NA	NA	NA	up-regulates	1	0	YES
O43464|Q15121	down-regulates	NA	NA	NA	down-regulates	0	2	YES
Q9UQF2|P45985	NA	NA	NA	NA	up-regulates	1	0	YES
Q9Y264|P54760	NA	NA	NA	NA	up-regulates	1	0	YES
O00220|Q13546	NA	NA	NA	NA	up-regulates	1	0	YES
P07384|Q9HBL0	NA	NA	NA	NA	down-regulates	0	1	YES
Q96CJ1|P55199	up-regulates	NA	NA	NA	up-regulates	2	0	YES
Q14980|Q6PEY2	up-regulates	NA	NA	NA	up-regulates	2	0	YES
Q14289|O43294	up-regulates	NA	NA	up-regulates	up-regulates	3	0	YES
Q9NRA1|P22455	NA	NA	NA	NA	up-regulates	1	0	YES
P41595|O95837	up-regulates	NA	NA	NA	up-regulates	2	0	YES
Q16539|Q14934	down-regulates	NA	NA	up-regulates;down-regulates	up-regulates;down-regulates	2	3	NO
P17612|Q09428	NA	down-regulates	NA	down-regulates	down-regulates	0	3	YES
Q00987|Q92993	NA	NA	NA	NA	down-regulates	0	1	YES
P09038|P34925	NA	NA	NA	NA	up-regulates	1	0	YES
P27361|P17655	up-regulates	NA	NA	up-regulates	up-regulates	3	0	YES
P12544|Q8TEW0	NA	NA	NA	NA	up-regulates	1	0	YES
P01138|P40763	NA	NA	NA	NA	up-regulates	1	0	YES
P31749|Q09666	NA	NA	NA	NA	up-regulates	1	0	YES
P49747|P08648	NA	NA	NA	NA	up-regulates	1	0	YES
Q00535|Q02078	down-regulates	NA	NA	up-regulates;down-regulates	up-regulates;down-regulates	2	3	NO
P47900|Q7Z7K0	NA	up-regulates	NA	NA	NA	1	0	YES
O43374|P01111	NA	NA	NA	NA	down-regulates	0	1	YES
P04114|P01130	up-regulates	up-regulates	NA	NA	up-regulates	3	0	YES
P23560|O15146	NA	NA	NA	NA	up-regulates	1	0	YES
P54753|P62993	NA	NA	NA	NA	up-regulates	1	0	YES
P02778|P51677	NA	NA	NA	NA	up-regulates;down-regulates	1	1	NO
Q15306|Q13568	down-regulates	NA	NA	NA	down-regulates	0	2	YES
P20366|P29371	NA	NA	NA	NA	up-regulates	1	0	YES
Q16665|P15692	up-regulates	up-regulates	NA	NA	up-regulates	3	0	YES
P52798|Q06418	NA	NA	NA	NA	up-regulates	1	0	YES
P05556|Q13418	NA	NA	NA	NA	up-regulates	1	0	YES
P05129|Q9UBS0	NA	NA	NA	up-regulates	up-regulates	2	0	YES
P35568|P31749	NA	NA	NA	NA	up-regulates	1	0	YES
Q9BSB4|O75143	up-regulates	up-regulates	NA	NA	up-regulates	3	0	YES
P05231|P40763	NA	NA	NA	NA	up-regulates	1	0	YES
P42575|Q13546	NA	NA	NA	NA	up-regulates	1	0	YES
Q9UJX2|Q9UJX3	NA	NA	NA	NA	up-regulates	1	0	YES
O15379|Q16236	NA	NA	NA	NA	down-regulates	0	1	YES
P25490|Q99466	NA	NA	NA	NA	down-regulates	0	1	YES
Q12923|Q15654	down-regulates	NA	NA	NA	NA	0	1	YES
Q13972|P62070	NA	up-regulates	NA	NA	up-regulates	2	0	YES
P18825|P19086	up-regulates	NA	NA	NA	up-regulates	2	0	YES
P11802|P15172	down-regulates	NA	NA	NA	down-regulates	0	2	YES
P52565|P60953	NA	NA	NA	NA	down-regulates	0	1	YES
P42224|Q04206	down-regulates	NA	NA	NA	down-regulates	0	2	YES
O43921|Q02763	NA	NA	NA	NA	up-regulates	1	0	YES
Q02363|Q92858	NA	NA	NA	NA	down-regulates	0	1	YES
P55268|P05556	NA	NA	NA	NA	up-regulates	1	0	YES
P11802|P28749	up-regulates	NA	NA	up-regulates;down-regulates	up-regulates;down-regulates	3	2	NO
Q9UQM7|P10636	down-regulates	NA	NA	up-regulates;down-regulates	up-regulates;down-regulates	2	3	NO
P68400|O15259	up-regulates	NA	NA	up-regulates	up-regulates	3	0	YES
Q9Y243|P49760	NA	NA	NA	NA	up-regulates	1	0	YES
Q06124|Q13094	NA	down-regulates	NA	NA	NA	0	1	YES
O60716|P12931	NA	NA	NA	NA	up-regulates	1	0	YES
Q15628|Q13546	up-regulates	up-regulates	NA	NA	up-regulates	3	0	YES
P49763|P10721	NA	NA	NA	NA	up-regulates	1	0	YES
P14210|P21802	NA	NA	NA	NA	up-regulates	1	0	YES
P49763|Q15375	NA	NA	NA	NA	up-regulates	1	0	YES
Q9H9Y2|P07948	NA	down-regulates	NA	NA	NA	0	1	YES
Q8NES3|Q9NYJ7	up-regulates	NA	NA	NA	up-regulates	2	0	YES
Q14289|P16389	NA	NA	NA	NA	down-regulates	0	1	YES
P18564|Q05397	NA	NA	NA	NA	up-regulates	1	0	YES
P04637|Q00987	NA	up-regulates	NA	NA	up-regulates	2	0	YES
Q9HC62|P54792	NA	down-regulates	NA	NA	NA	0	1	YES
P17676|P33076	NA	down-regulates	NA	NA	NA	0	1	YES
P62837|Q15796	NA	NA	NA	NA	up-regulates	1	0	YES
P24941|P33991	down-regulates	NA	NA	down-regulates	down-regulates	0	3	YES
Q5S007|P26038	up-regulates	NA	NA	up-regulates	up-regulates	3	0	YES
O15455|P58753	NA	NA	NA	NA	up-regulates	1	0	YES
Q01974|P25098	NA	NA	up-regulates	NA	up-regulates	2	0	YES
P06241|P84243	up-regulates	NA	NA	up-regulates	up-regulates	3	0	YES
P12034|P04629	NA	NA	NA	NA	up-regulates	1	0	YES
P05019|P14616	NA	NA	NA	NA	up-regulates	1	0	YES
P19784|Q712K3	up-regulates	NA	NA	up-regulates	up-regulates	3	0	YES
O95819|P41279	NA	up-regulates	NA	NA	NA	1	0	YES
Q05086|P06401	NA	NA	NA	NA	up-regulates	1	0	YES
P52333|P52333	up-regulates;down-regulates	NA	NA	NA	NA	1	1	NO
P48745|P63000	NA	up-regulates	NA	NA	NA	1	0	YES
P48729|Q00987	NA	NA	NA	NA	up-regulates	1	0	YES
Q9NSE2|P42229	NA	NA	up-regulates	NA	up-regulates;down-regulates	2	1	NO
P20783|P29320	NA	NA	NA	NA	up-regulates	1	0	YES
P01135|P08922	NA	NA	NA	NA	up-regulates	1	0	YES
Q9HAW4|P63146	NA	NA	NA	NA	up-regulates	1	0	YES
Q13131|Q53ET0	down-regulates	NA	NA	NA	down-regulates	0	2	YES
Q9UK53|P04637	NA	NA	NA	NA	up-regulates	1	0	YES
P49765|P10721	NA	NA	NA	NA	up-regulates	1	0	YES
P17252|Q99801	up-regulates	NA	NA	up-regulates	up-regulates	3	0	YES
P28482|P08047	up-regulates	up-regulates	NA	up-regulates	up-regulates	4	0	YES
P29323|Q05682	NA	up-regulates	NA	NA	NA	1	0	YES
P18509|O95456	NA	up-regulates	NA	NA	NA	1	0	YES
Q9UQF2|Q12852	down-regulates	NA	up-regulates	NA	up-regulates;down-regulates	2	2	NO
Q01974|Q13467	NA	NA	NA	NA	up-regulates	1	0	YES
Q16288|P35568	NA	up-regulates	NA	NA	NA	1	0	YES
Q13263|P04150	NA	NA	NA	NA	up-regulates	1	0	YES
Q16539|P25963	NA	NA	NA	NA	down-regulates	0	1	YES
O95382|P46734	NA	up-regulates	NA	NA	NA	1	0	YES
Q15121|P28482	NA	NA	up-regulates	NA	up-regulates;down-regulates	2	1	NO
Q9BY41|P62805	NA	NA	NA	NA	up-regulates	1	0	YES
P27105|P11166	down-regulates	NA	NA	NA	NA	0	1	YES
P67775|P46937	NA	up-regulates	NA	NA	NA	1	0	YES
P01344|Q08345	NA	NA	NA	NA	up-regulates	1	0	YES
P10275|P07288	NA	up-regulates	NA	NA	up-regulates;down-regulates	2	1	NO
P00748|P07288	NA	up-regulates	NA	NA	NA	1	0	YES
Q05397|P42336	NA	up-regulates	NA	NA	up-regulates	2	0	YES
P11362|P56945	up-regulates	NA	NA	up-regulates	up-regulates	3	0	YES
P62070|Q86WH2	NA	up-regulates	NA	NA	NA	1	0	YES
P28482|P36956	up-regulates	NA	NA	up-regulates	up-regulates	3	0	YES
Q92914|Q9UI33	down-regulates	NA	NA	NA	down-regulates	0	2	YES
P11717|P01344	NA	NA	up-regulates	NA	up-regulates;down-regulates	2	1	NO
P09341|Q9P212	up-regulates	NA	NA	NA	up-regulates	2	0	YES
P49674|Q9UJU2	down-regulates	NA	NA	NA	down-regulates	0	2	YES
P35637|Q16637	up-regulates	NA	NA	NA	NA	1	0	YES
O00141|Q92597	up-regulates;down-regulates	NA	NA	up-regulates;down-regulates	up-regulates;down-regulates	3	3	NO
P25101|P63096	up-regulates	NA	NA	NA	up-regulates	2	0	YES
P19784|Q01105	NA	NA	NA	NA	down-regulates	0	1	YES
P15863|P50222	up-regulates	NA	NA	NA	NA	1	0	YES
P49116|Q13131	NA	up-regulates	NA	NA	NA	1	0	YES
O15520|P14616	NA	NA	NA	NA	up-regulates	1	0	YES
Q13131|O95863	up-regulates	NA	NA	NA	up-regulates	2	0	YES
Q9UBD9|P40189	up-regulates	NA	NA	NA	up-regulates	2	0	YES
O00398|P19086	up-regulates	NA	NA	NA	up-regulates	2	0	YES
Q96EB6|P17861-2	down-regulates	NA	NA	NA	NA	0	1	YES
P17980|Q92636	NA	up-regulates	NA	NA	NA	1	0	YES
O14775|Q9UGJ0	NA	up-regulates	NA	NA	NA	1	0	YES
P12931|P18031	NA	NA	NA	NA	down-regulates	0	1	YES
Q05513|P35580	down-regulates	NA	NA	down-regulates	down-regulates	0	3	YES
P52564|Q15759	up-regulates	NA	up-regulates	NA	up-regulates	3	0	YES
Q14183|O14795	NA	NA	NA	NA	up-regulates	1	0	YES
Q06187|P42229	up-regulates	NA	NA	NA	NA	1	0	YES
Q7L9L4|Q9NRM7	up-regulates	NA	NA	NA	up-regulates	2	0	YES
P01116|Q02750	NA	up-regulates	NA	NA	NA	1	0	YES
Q96B97|P00533	NA	NA	NA	NA	up-regulates	1	0	YES
Q9Y243|Q99440	NA	up-regulates	NA	NA	NA	1	0	YES
P29323|P42224	NA	up-regulates	NA	NA	NA	1	0	YES
Q9Y4X3|P46092	NA	up-regulates	NA	NA	up-regulates	2	0	YES
O75928|P10275	NA	NA	NA	NA	down-regulates	0	1	YES
Q9ULW2|O14640	NA	up-regulates	NA	NA	up-regulates	2	0	YES
O94916|Q8N5D6	NA	NA	NA	NA	up-regulates	1	0	YES
P68400|Q6VY07	up-regulates	NA	NA	NA	NA	1	0	YES
P61586|Q13464	up-regulates	up-regulates	NA	NA	up-regulates	3	0	YES
Q13075|Q9NPP4	NA	up-regulates	NA	NA	NA	1	0	YES
P14210|P54764	NA	NA	NA	NA	up-regulates	1	0	YES
P06241|P14923	up-regulates;down-regulates	NA	NA	up-regulates	up-regulates	3	1	NO
P35568|P46108	NA	NA	NA	NA	up-regulates	1	0	YES
P12931|P05106	down-regulates	NA	NA	up-regulates;down-regulates	up-regulates;down-regulates	2	3	NO
P30874|P63096	up-regulates	up-regulates	NA	NA	up-regulates	3	0	YES
Q12770|O15503	NA	NA	NA	NA	down-regulates	0	1	YES
O14965|P53350	up-regulates	NA	NA	up-regulates	up-regulates	3	0	YES
Q8N5C8|Q9NYJ8	NA	up-regulates	NA	NA	up-regulates	2	0	YES
Q9NQS7|O43683	NA	NA	NA	NA	up-regulates	1	0	YES
Q9UM73|P42336	NA	up-regulates	NA	NA	NA	1	0	YES
P61586|P17252	NA	NA	NA	NA	up-regulates	1	0	YES
Q05209|O60674	down-regulates	NA	NA	NA	down-regulates	0	2	YES
P51812|P23588	NA	NA	NA	NA	up-regulates	1	0	YES
P15514|P14616	NA	NA	NA	NA	up-regulates	1	0	YES
P27361|O75676	up-regulates	NA	up-regulates	NA	up-regulates	3	0	YES
Q12778|Q9HCE7	up-regulates	NA	NA	NA	NA	1	0	YES
O14625|P49682	up-regulates	up-regulates	NA	NA	up-regulates	3	0	YES
O14965|Q9UPY8	up-regulates	NA	NA	up-regulates	up-regulates	3	0	YES
Q9UQM7|Q92793	NA	up-regulates	NA	NA	NA	1	0	YES
Q05397|Q9Y2X7	NA	NA	NA	up-regulates	up-regulates	2	0	YES
P0DP25|P63098	NA	NA	NA	NA	up-regulates	1	0	YES
P12931|P19793	NA	NA	up-regulates	NA	up-regulates	2	0	YES
Q8IZJ1|P53355	NA	NA	NA	NA	up-regulates;down-regulates	1	1	NO
Q13315|Q6UWZ7	up-regulates	NA	NA	up-regulates	up-regulates	3	0	YES
P04637|P25054	NA	NA	NA	NA	up-regulates;down-regulates	1	1	NO
O15520|P54762	NA	NA	NA	NA	up-regulates	1	0	YES
O43320|P54764	NA	NA	NA	NA	up-regulates	1	0	YES
P31749|Q5VWQ8	down-regulates	NA	NA	NA	down-regulates	0	2	YES
Q9UPN9|P35222	down-regulates	NA	NA	NA	down-regulates	0	2	YES
Q13237|Q14831	NA	NA	NA	NA	up-regulates	1	0	YES
Q14919|O14981	up-regulates	NA	NA	NA	NA	1	0	YES
Q9H2D1|Q12933	NA	down-regulates	NA	NA	NA	0	1	YES
Q9Y6C5|Q99835	NA	NA	up-regulates	NA	up-regulates	2	0	YES
Q92585|P62805	down-regulates	NA	NA	NA	down-regulates	0	2	YES
P07996|P14780	NA	up-regulates;down-regulates	NA	NA	up-regulates;down-regulates	2	2	NO
P46531|Q15797	NA	NA	up-regulates	NA	up-regulates	2	0	YES
P21781|Q13308	NA	NA	NA	NA	up-regulates	1	0	YES
P07947|O15061	NA	up-regulates	NA	NA	NA	1	0	YES
P54792|P49841	NA	down-regulates	NA	NA	NA	0	1	YES
O43683|Q12834	down-regulates	NA	NA	up-regulates;down-regulates	up-regulates;down-regulates	2	3	NO
Q80H93|Q14653	down-regulates	NA	NA	NA	NA	0	1	YES
P24530|P50148	up-regulates	NA	NA	NA	up-regulates	2	0	YES
Q96S42|P27037	NA	up-regulates	NA	NA	up-regulates	2	0	YES
P42574|Q02080	NA	NA	NA	NA	down-regulates	0	1	YES
Q05655|P40763	up-regulates	NA	NA	up-regulates	up-regulates	3	0	YES
P52797|Q04912	NA	NA	NA	NA	up-regulates	1	0	YES
Q15759|Q15672	up-regulates	NA	NA	NA	up-regulates	2	0	YES
P53779|A8MYZ6	NA	NA	NA	NA	up-regulates	1	0	YES
Q9HCT0|Q06418	NA	NA	NA	NA	up-regulates	1	0	YES
Q5VZM2|P42345	NA	NA	NA	NA	down-regulates	0	1	YES
Q9Y2H1|Q9Y2H1	up-regulates	NA	NA	NA	NA	1	0	YES
P49798|P50148	NA	NA	NA	NA	down-regulates	0	1	YES
P17252|P20338	NA	NA	NA	NA	up-regulates	1	0	YES
P40763|P42224	up-regulates	NA	NA	NA	up-regulates	2	0	YES
P24385|Q08999	NA	NA	NA	NA	down-regulates	0	1	YES
O14503|O00327	NA	NA	NA	NA	down-regulates	0	1	YES
P31314|P14921	down-regulates	NA	NA	NA	down-regulates	0	2	YES
Q15389|P07949	NA	NA	NA	NA	up-regulates	1	0	YES
P46527|P20248	NA	NA	NA	NA	down-regulates	0	1	YES
P60510|P16104	NA	NA	NA	NA	down-regulates	0	1	YES
P14616|Q05397	NA	NA	NA	NA	up-regulates	1	0	YES
Q9UK80|P52594	NA	up-regulates	NA	NA	NA	1	0	YES
P63098|Q13936	NA	NA	NA	NA	down-regulates	0	1	YES
P49023|Q16827	NA	NA	NA	NA	down-regulates	0	1	YES
P16471|O60674	NA	up-regulates	up-regulates	NA	up-regulates	3	0	YES
Q5VWQ8|P27348	NA	NA	NA	NA	down-regulates	0	1	YES
P23560|P20783	NA	NA	NA	NA	up-regulates	1	0	YES
Q9P0L2|P10636	down-regulates	NA	NA	down-regulates	down-regulates	0	3	YES
Q15391|P63096	up-regulates	NA	NA	NA	up-regulates	2	0	YES
P42226|P42224	down-regulates	NA	NA	NA	down-regulates	0	2	YES
P15514|P04626	up-regulates	NA	up-regulates	NA	up-regulates	3	0	YES
Q13309|P24864	NA	NA	NA	NA	down-regulates	0	1	YES
O00400|O96017	NA	up-regulates	NA	NA	NA	1	0	YES
P06493|Q96Q89	up-regulates	NA	NA	NA	NA	1	0	YES
P34998|P63092	NA	up-regulates	NA	NA	NA	1	0	YES
P05771|P04626	NA	NA	NA	NA	down-regulates	0	1	YES
Q15399|P58753	NA	NA	NA	NA	up-regulates	1	0	YES
Q13309|P20248	NA	NA	NA	NA	down-regulates	0	1	YES
Q92830|Q15796	up-regulates	NA	up-regulates	NA	up-regulates	3	0	YES
P78560|P42575	NA	NA	NA	NA	up-regulates	1	0	YES
Q14790|P05067	NA	NA	NA	NA	up-regulates	1	0	YES
P11498|P12259	NA	down-regulates	NA	NA	NA	0	1	YES
P19784|Q01105-2	down-regulates	NA	NA	NA	NA	0	1	YES
Q06330|P38936	up-regulates	NA	NA	NA	NA	1	0	YES
O15230|P17301	NA	NA	NA	NA	up-regulates	1	0	YES
P68400|Q13351	up-regulates	NA	NA	NA	NA	1	0	YES
Q14526|P40763	down-regulates	NA	NA	NA	down-regulates	0	2	YES
Q99717|Q13485	up-regulates	NA	up-regulates	NA	up-regulates	3	0	YES
P04150|P22736	NA	NA	up-regulates	NA	up-regulates	2	0	YES
P28482|Q8NHW3	up-regulates	NA	NA	up-regulates	up-regulates	3	0	YES
P05230|P06213	NA	NA	NA	NA	up-regulates	1	0	YES
Q9HCT0|P17948	NA	NA	NA	NA	up-regulates	1	0	YES
Q8IZD2-8|O95944	up-regulates	NA	NA	NA	NA	1	0	YES
P56278|P06241	NA	up-regulates	NA	NA	NA	1	0	YES
P42574|P40692	NA	NA	NA	NA	up-regulates	1	0	YES
P47900|P09471	up-regulates	NA	NA	NA	up-regulates	2	0	YES
O43921|P54753	NA	NA	NA	NA	up-regulates	1	0	YES
P09603|P35968	NA	NA	NA	NA	up-regulates	1	0	YES
Q9Y243|P45985	NA	down-regulates	NA	NA	down-regulates	0	2	YES
P61586|Q16512	NA	NA	NA	NA	up-regulates	1	0	YES
Q9P289|P15311	up-regulates	NA	NA	up-regulates	up-regulates	3	0	YES
P52798|P30530	NA	NA	NA	NA	up-regulates	1	0	YES
Q15389|P29320	NA	NA	NA	NA	up-regulates	1	0	YES
P63000|P17252	NA	NA	NA	NA	up-regulates	1	0	YES
Q15418|P32004	up-regulates	NA	NA	NA	NA	1	0	YES
Q99704|P26010	down-regulates	NA	NA	NA	down-regulates	0	2	YES
Q8TDV5|P08754	up-regulates	NA	NA	NA	up-regulates	2	0	YES
Q4L180|Q14315	down-regulates	NA	NA	NA	NA	0	1	YES
P05121|P00750	NA	down-regulates	NA	NA	down-regulates	0	2	YES
P22004|P37023	NA	NA	NA	NA	up-regulates	1	0	YES
Q16560|P63096	NA	up-regulates	NA	NA	NA	1	0	YES
Q9GZT5|Q9NPG1	up-regulates	NA	NA	NA	up-regulates	2	0	YES
P08047|P24821	up-regulates	NA	NA	NA	NA	1	0	YES
Q9UBT3|Q9GZT5	NA	NA	NA	NA	down-regulates	0	1	YES
P17612|P21728	NA	NA	NA	NA	down-regulates	0	1	YES
P01374|P20333	NA	up-regulates	NA	NA	up-regulates	2	0	YES
P07359|P04275	NA	NA	NA	NA	up-regulates	1	0	YES
P84022|P46531	up-regulates	NA	up-regulates	NA	up-regulates	3	0	YES
P30530|P30530	up-regulates	NA	NA	NA	NA	1	0	YES
P00740|P03951	NA	up-regulates	NA	NA	NA	1	0	YES
P55317|P10275	down-regulates	NA	NA	NA	down-regulates	0	2	YES
P01889|P10966	NA	NA	NA	NA	up-regulates	1	0	YES
P17676|Q12778	NA	NA	NA	NA	up-regulates	1	0	YES
P0DP25|Q8NER1	NA	NA	NA	NA	up-regulates	1	0	YES
O14640|Q5S007	NA	NA	up-regulates	NA	up-regulates	2	0	YES
Q00535|P10275	up-regulates	NA	NA	up-regulates	up-regulates	3	0	YES
Q9H228|P63096	up-regulates	up-regulates	NA	NA	up-regulates	3	0	YES
P35813|P54619	NA	NA	NA	NA	down-regulates	0	1	YES
P36888|P27986	NA	NA	NA	NA	up-regulates	1	0	YES
P21802|P19174	NA	NA	NA	up-regulates	up-regulates	2	0	YES
O14757|P30305	up-regulates	up-regulates;down-regulates	NA	up-regulates;down-regulates	up-regulates;down-regulates	4	3	NO
P17948|P62993	NA	NA	NA	NA	up-regulates	1	0	YES
Q05397|Q15052	NA	NA	NA	NA	up-regulates	1	0	YES
Q07817|P55957	NA	NA	NA	NA	down-regulates	0	1	YES
P78324|Q06124	NA	NA	up-regulates	NA	up-regulates;down-regulates	2	1	NO
P18509|P32241	up-regulates	NA	NA	NA	up-regulates	2	0	YES
P19438|P20333	NA	NA	NA	NA	up-regulates	1	0	YES
O94907|Q93098	NA	NA	NA	NA	down-regulates	0	1	YES
O75582|Q15831	NA	NA	NA	down-regulates	down-regulates	0	2	YES
Q05655|Q9UQ80	up-regulates	NA	NA	up-regulates	up-regulates	3	0	YES
P28702|P10826	up-regulates	NA	up-regulates	NA	up-regulates	3	0	YES
P49841|Q9H0Z9	down-regulates	NA	NA	down-regulates	down-regulates	0	3	YES
P27361|Q05469	up-regulates	NA	NA	NA	up-regulates	2	0	YES
Q15475|P56178	NA	NA	NA	NA	down-regulates	0	1	YES
P49841|Q16555	down-regulates	up-regulates;down-regulates	NA	up-regulates;down-regulates	up-regulates;down-regulates	3	4	NO
P00533|P00533	up-regulates	NA	NA	NA	NA	1	0	YES
Q15904|P51149	up-regulates	NA	NA	NA	NA	1	0	YES
Q99626|Q9HAW8	up-regulates	NA	NA	NA	NA	1	0	YES
Q00535|Q8IWU2	up-regulates;down-regulates	NA	up-regulates	up-regulates;down-regulates	up-regulates;down-regulates	4	3	NO
O95996|Q96N96	NA	up-regulates	NA	NA	NA	1	0	YES
P01344|Q16288	NA	NA	NA	NA	up-regulates	1	0	YES
Q8WYH8|P04637	NA	NA	NA	NA	up-regulates	1	0	YES
Q9UQM7|Q07699	NA	up-regulates	NA	NA	NA	1	0	YES
P01133|P25391	NA	NA	NA	NA	up-regulates	1	0	YES
P21580|Q9Y4K3	down-regulates	down-regulates	NA	NA	down-regulates	0	3	YES
P24385|P28749	NA	NA	NA	NA	down-regulates	0	1	YES
Q9NYL2|P46734	NA	NA	up-regulates	NA	up-regulates	2	0	YES
P10911|P61586	up-regulates	NA	NA	NA	up-regulates	2	0	YES
P17612|O75143	NA	down-regulates	NA	NA	NA	0	1	YES
Q99616|P49682	NA	NA	NA	NA	up-regulates	1	0	YES
P17612|P49840	down-regulates	NA	NA	down-regulates	down-regulates	0	3	YES
P53420|P18827	NA	NA	NA	NA	up-regulates	1	0	YES
Q9NR96|P42224	NA	NA	NA	NA	up-regulates	1	0	YES
O15455|Q8N5C8	NA	NA	NA	NA	up-regulates	1	0	YES
Q9Y243|P63000	NA	NA	NA	NA	down-regulates	0	1	YES
Q14814|P35580	up-regulates	NA	NA	NA	NA	1	0	YES
P00533|Q6S5L8	NA	NA	NA	NA	up-regulates	1	0	YES
Q16620|P35568	NA	up-regulates	NA	NA	up-regulates	2	0	YES
P29350|P06239	down-regulates	NA	up-regulates	NA	up-regulates;down-regulates	2	2	NO
P25116|P09471	up-regulates	NA	NA	NA	up-regulates	2	0	YES
Q12929|Q92738	NA	NA	down-regulates	NA	NA	0	1	YES
P53041|Q16543	down-regulates	NA	NA	NA	down-regulates	0	2	YES
Q9UKI8|Q99638	up-regulates	NA	NA	up-regulates	up-regulates	3	0	YES
Q86Z14|P11362	NA	up-regulates	NA	NA	up-regulates	2	0	YES
P43403|Q9UQQ2	up-regulates	NA	NA	up-regulates	up-regulates	3	0	YES
O00206|Q15399	NA	NA	NA	NA	up-regulates	1	0	YES
P23470|O60496	up-regulates	NA	NA	NA	NA	1	0	YES
Q15599|Q01970	NA	NA	NA	NA	up-regulates	1	0	YES
Q05655|Q14247	up-regulates	NA	NA	NA	NA	1	0	YES
Q9H467|P06401	NA	NA	NA	NA	down-regulates	0	1	YES
Q06124|P78324	NA	NA	NA	NA	down-regulates	0	1	YES
P68400|P09629	down-regulates	NA	NA	NA	NA	0	1	YES
Q13541|Q9NWQ8	NA	down-regulates	NA	NA	NA	0	1	YES
Q9Y618|P37231	down-regulates	NA	NA	NA	down-regulates	0	2	YES
P06396|P02751	NA	NA	NA	NA	up-regulates	1	0	YES
P49763|P21802	NA	NA	NA	NA	up-regulates	1	0	YES
P28482|P15498	NA	NA	NA	NA	up-regulates	1	0	YES
P53355|P27361	NA	NA	NA	NA	down-regulates	0	1	YES
P23443|Q53EL6	down-regulates	NA	NA	down-regulates	down-regulates	0	3	YES
P49023|P27986	NA	NA	NA	NA	up-regulates	1	0	YES
P24941|Q02535	down-regulates	NA	NA	down-regulates	down-regulates	0	3	YES
O00755|Q9NPG1	up-regulates	NA	NA	NA	up-regulates	2	0	YES
P21580|Q14457	NA	NA	NA	NA	down-regulates	0	1	YES
P63098|P54829	NA	NA	NA	NA	up-regulates	1	0	YES
Q0VDD5|Q99417	NA	NA	NA	NA	down-regulates	0	1	YES
P12931|A7KAX9	NA	NA	NA	NA	up-regulates	1	0	YES
P78536|Q99466	NA	NA	NA	NA	up-regulates	1	0	YES
O94763|Q14289	NA	up-regulates	NA	NA	NA	1	0	YES
P17612|P15311	NA	up-regulates	NA	up-regulates	up-regulates	3	0	YES
Q16186|Q9Y5K5	NA	NA	NA	NA	up-regulates	1	0	YES
P00533|Q92529	up-regulates	NA	up-regulates	up-regulates	up-regulates	4	0	YES
O95390|P61160	up-regulates	NA	up-regulates	NA	up-regulates	3	0	YES
Q15052|Q9NZN5	NA	NA	NA	NA	down-regulates	0	1	YES
P63098|Q12879	NA	NA	NA	NA	down-regulates	0	1	YES
P17844|P04637	up-regulates	NA	NA	NA	up-regulates;down-regulates	2	1	NO
P09871|P0C0L5	NA	NA	NA	NA	up-regulates	1	0	YES
P46108|P42336	NA	NA	NA	NA	up-regulates	1	0	YES
Q9BXA7|Q9BXA7	up-regulates	NA	NA	NA	NA	1	0	YES
P49767|Q06418	NA	NA	NA	NA	up-regulates	1	0	YES
Q15466|O00482	down-regulates	NA	up-regulates	NA	up-regulates;down-regulates	2	2	NO
Q15788|P51692	up-regulates	NA	NA	NA	up-regulates	2	0	YES
P29323|P16144	NA	NA	NA	NA	up-regulates	1	0	YES
P42345|Q8TB45	down-regulates	NA	NA	down-regulates	down-regulates	0	3	YES
P49715|P49675	up-regulates	NA	NA	NA	NA	1	0	YES
P51449|O00327	NA	NA	NA	NA	up-regulates	1	0	YES
P01185|P29597	NA	up-regulates	NA	NA	NA	1	0	YES
Q93009|O15151	up-regulates	NA	NA	NA	up-regulates	2	0	YES
P05230|P21860	NA	NA	NA	NA	up-regulates	1	0	YES
O15503|Q8NC51	NA	NA	NA	NA	down-regulates	0	1	YES
P01135|Q08345	NA	NA	NA	NA	up-regulates	1	0	YES
Q8WWY8|Q99677	NA	NA	NA	NA	up-regulates	1	0	YES
O95257|Q8WWL7	NA	down-regulates	NA	NA	NA	0	1	YES
P10828|P28702	NA	NA	up-regulates	NA	up-regulates	2	0	YES
Q92847|P63096	up-regulates	NA	NA	NA	up-regulates	2	0	YES
Q9P2N2|P61586	down-regulates	NA	NA	NA	down-regulates	0	2	YES
P23458|P14784	up-regulates	NA	NA	NA	NA	1	0	YES
Q5T4F7|P56706	NA	NA	NA	NA	down-regulates	0	1	YES
P17612|Q86UR5	NA	NA	NA	NA	up-regulates	1	0	YES
P00747|Q13797	NA	NA	NA	NA	up-regulates	1	0	YES
P04637|O14965	NA	NA	NA	NA	down-regulates	0	1	YES
Q00604|O75197	NA	NA	NA	NA	up-regulates	1	0	YES
P41221|Q9UBE8	NA	NA	up-regulates	NA	up-regulates	2	0	YES
Q96KQ7|Q9Y6K1	NA	NA	NA	NA	up-regulates	1	0	YES
O75381|Q16621	NA	NA	NA	NA	down-regulates	0	1	YES
P00533|O43639	up-regulates	NA	up-regulates	NA	up-regulates	3	0	YES
Q9Y2H9|P60484	down-regulates	NA	NA	NA	down-regulates	0	2	YES
Q9NZQ7|Q15116	up-regulates	up-regulates	NA	NA	up-regulates	3	0	YES
P46940|Q02750	NA	NA	NA	NA	up-regulates	1	0	YES
P24941|P30304	down-regulates	NA	NA	up-regulates;down-regulates	up-regulates;down-regulates	2	3	NO
Q07021|P02745	down-regulates	NA	NA	NA	NA	0	1	YES
Q5T447|Q9H2D6	NA	NA	NA	NA	up-regulates	1	0	YES
P18146|P00533	NA	NA	NA	NA	up-regulates	1	0	YES
P18031|P10912	down-regulates	NA	NA	NA	NA	0	1	YES
P49137|Q9NY61	up-regulates	NA	NA	up-regulates	up-regulates	3	0	YES
P05198|Q9UI10	NA	NA	NA	NA	down-regulates	0	1	YES
P42830|P25024	NA	NA	NA	NA	up-regulates	1	0	YES
O95631|P43146	NA	NA	NA	NA	up-regulates	1	0	YES
P01106|Q01664	NA	up-regulates	NA	NA	NA	1	0	YES
Q8TCY5|P32245	down-regulates	NA	NA	NA	NA	0	1	YES
Q9H3R0|Q16665	up-regulates	NA	NA	NA	NA	1	0	YES
P08581|P35222	NA	down-regulates	NA	NA	down-regulates	0	2	YES
Q05513|P35611	up-regulates	NA	NA	up-regulates	up-regulates	3	0	YES
Q6UXX9|Q93097	NA	NA	NA	NA	up-regulates	1	0	YES
P31751|P04150	NA	NA	NA	NA	down-regulates	0	1	YES
P61586|Q05397	NA	NA	NA	NA	up-regulates	1	0	YES
Q01094|Q9H211	NA	NA	NA	NA	up-regulates	1	0	YES
O75582|P19634	NA	NA	NA	up-regulates	up-regulates	2	0	YES
P32927|P01112	NA	up-regulates	NA	NA	NA	1	0	YES
O15550|P06400	NA	NA	NA	NA	up-regulates	1	0	YES
P14784|P29353	up-regulates	NA	NA	NA	up-regulates	2	0	YES
P29992|Q00722	NA	NA	NA	NA	up-regulates	1	0	YES
Q9UJX2|Q13042	NA	NA	NA	NA	up-regulates	1	0	YES
P08581|P12931	NA	up-regulates	NA	NA	up-regulates	2	0	YES
Q8N7H5|O43463	NA	NA	NA	NA	up-regulates	1	0	YES
P67775|P25054	NA	NA	NA	NA	down-regulates	0	1	YES
P55085|P09471	up-regulates	NA	NA	NA	up-regulates	2	0	YES
P20936|P01112	down-regulates	up-regulates;down-regulates	up-regulates	NA	up-regulates;down-regulates	3	3	NO
P13631|P28702	up-regulates	NA	up-regulates	NA	up-regulates	3	0	YES
Q9UMN6|Q01201	NA	NA	NA	NA	up-regulates	1	0	YES
Q9NSA1|P22455	NA	NA	NA	NA	up-regulates	1	0	YES
Q15717|P49279	NA	NA	NA	NA	up-regulates	1	0	YES
P27361|P03372	up-regulates	NA	NA	up-regulates	up-regulates	3	0	YES
P15692|P29323	NA	NA	NA	NA	up-regulates	1	0	YES
Q9Y6E0|P61006	up-regulates	NA	NA	NA	NA	1	0	YES
Q15759|P41235	NA	NA	NA	up-regulates	up-regulates	2	0	YES
P02751|O75173	NA	NA	NA	NA	down-regulates	0	1	YES
Q99500|Q99941	NA	up-regulates	NA	NA	NA	1	0	YES
P05231|P01023	NA	NA	NA	NA	up-regulates	1	0	YES
Q99801|P31751	NA	NA	NA	NA	down-regulates	0	1	YES
O95750|P04626	NA	NA	NA	NA	up-regulates	1	0	YES
Q12923|P51451	NA	NA	NA	NA	up-regulates	1	0	YES
O75688|O14920	down-regulates	NA	NA	NA	down-regulates	0	2	YES
P42566|P00533	down-regulates	NA	NA	NA	up-regulates	1	1	NO
P78556|Q9UBN6	NA	up-regulates	NA	NA	NA	1	0	YES
P00533|O00459	NA	NA	NA	NA	up-regulates	1	0	YES
P21452|P50148	up-regulates	NA	NA	NA	up-regulates	2	0	YES
Q09472|Q15596	NA	NA	NA	NA	up-regulates	1	0	YES
P09619|Q05397	up-regulates	NA	NA	up-regulates	up-regulates	3	0	YES
Q04759|P35241	NA	NA	NA	up-regulates	up-regulates	2	0	YES
O75487|P01308	NA	NA	NA	NA	up-regulates	1	0	YES
P26715|P29350	NA	NA	NA	NA	up-regulates	1	0	YES
P27361|P45983	NA	NA	NA	NA	up-regulates	1	0	YES
P54132|Q12888	NA	NA	NA	NA	up-regulates	1	0	YES
Q06330|P52657	up-regulates	NA	NA	NA	up-regulates	2	0	YES
P49841|P53805	up-regulates	NA	NA	NA	NA	1	0	YES
O15530|Q13485	NA	NA	NA	NA	up-regulates	1	0	YES
P43405|Q16539	NA	NA	NA	NA	up-regulates	1	0	YES
P49336|P51946	down-regulates	NA	NA	up-regulates;down-regulates	up-regulates;down-regulates	2	3	NO
P62820|O60763	up-regulates	NA	NA	NA	NA	1	0	YES
Q9NSA1|P07949	NA	NA	NA	NA	up-regulates	1	0	YES
Q9UKX5|P12931	NA	up-regulates	NA	NA	NA	1	0	YES
P01584|P05187	NA	NA	NA	NA	down-regulates	0	1	YES
Q00987|P00374	NA	NA	NA	NA	down-regulates	0	1	YES
Q13177|P60953	NA	NA	NA	NA	up-regulates	1	0	YES
P26367|O95343	NA	NA	NA	NA	up-regulates	1	0	YES
P21781|P34925	NA	NA	NA	NA	up-regulates	1	0	YES
P45984|P04637	up-regulates	NA	NA	up-regulates	up-regulates	3	0	YES
P01344|P04626	NA	NA	NA	NA	up-regulates	1	0	YES
P22894|P16112	NA	NA	NA	NA	up-regulates	1	0	YES
Q13418|Q8TAE6	up-regulates	NA	NA	up-regulates	up-regulates	3	0	YES
P01308|P21860	NA	NA	NA	NA	up-regulates	1	0	YES
P17861|P17861	up-regulates	NA	NA	NA	NA	1	0	YES
P52797|P35590	NA	NA	NA	NA	up-regulates	1	0	YES
Q9Y5W3|P07204	NA	up-regulates	NA	NA	NA	1	0	YES
P31785|P60568	NA	NA	NA	NA	down-regulates	0	1	YES
P22612|P35222	NA	NA	NA	NA	up-regulates	1	0	YES
P49841|Q9Y5Q3	up-regulates;down-regulates	NA	NA	NA	up-regulates;down-regulates	2	2	NO
P51817|P98161	up-regulates	NA	NA	up-regulates	up-regulates	3	0	YES
P42345|Q9Y243	NA	NA	NA	NA	up-regulates	1	0	YES
Q6UXL0|P23458	NA	NA	up-regulates	NA	up-regulates	2	0	YES
P01135|Q9UF33	NA	NA	NA	NA	up-regulates	1	0	YES
P20749|Q13547	up-regulates	NA	NA	NA	up-regulates	2	0	YES
Q05923|P28482	down-regulates	NA	up-regulates	NA	up-regulates;down-regulates	2	2	NO
P17706|P00533	down-regulates	NA	NA	NA	down-regulates	0	2	YES
Q13972|P01111	NA	NA	NA	NA	up-regulates	1	0	YES
Q02078|Q9UKX2	up-regulates	NA	NA	NA	NA	1	0	YES
O95644|P35354	up-regulates	up-regulates	NA	NA	NA	2	0	YES
Q9H2X0|P18075	NA	NA	NA	NA	down-regulates	0	1	YES
P49767|P10721	NA	NA	NA	NA	up-regulates	1	0	YES
Q13233|P45985	up-regulates	up-regulates	up-regulates	NA	up-regulates	4	0	YES
P0DP25|Q14831	NA	NA	NA	NA	down-regulates	0	1	YES
Q16539|O00418	down-regulates	NA	NA	NA	NA	0	1	YES
P17181|P42224	NA	up-regulates	NA	NA	NA	1	0	YES
P08620|P30530	NA	NA	NA	NA	up-regulates	1	0	YES
P29350|P24394	NA	NA	NA	NA	down-regulates	0	1	YES
Q92905|P46527	NA	NA	NA	NA	down-regulates	0	1	YES
P27348|Q96B36	NA	NA	NA	NA	down-regulates	0	1	YES
P49763|P14616	NA	NA	NA	NA	up-regulates	1	0	YES
P17612|Q13950	NA	up-regulates	NA	NA	NA	1	0	YES
P04637|P62736	NA	NA	NA	NA	up-regulates	1	0	YES
P30304|P24941	up-regulates	up-regulates	NA	NA	up-regulates	3	0	YES
P25445|P55957	NA	NA	NA	NA	up-regulates	1	0	YES
P23560|P21860	NA	NA	NA	NA	up-regulates	1	0	YES
P53778|Q02078	NA	NA	NA	up-regulates	up-regulates	2	0	YES
Q92765|P41221	NA	NA	NA	NA	down-regulates	0	1	YES
Q9UBV4|O75084	NA	NA	NA	NA	up-regulates	1	0	YES
P01344|P08581	NA	NA	NA	NA	up-regulates	1	0	YES
Q6FHJ7|Q93098	NA	NA	NA	NA	down-regulates	0	1	YES
Q13547|Q06330	NA	NA	NA	NA	down-regulates	0	1	YES
P41240|P06239	down-regulates	NA	NA	up-regulates;down-regulates	up-regulates;down-regulates	2	3	NO
O15520|P06213	NA	NA	NA	NA	up-regulates	1	0	YES
Q04759|O43516	up-regulates	NA	NA	up-regulates	up-regulates	3	0	YES
P18858|P24941	NA	NA	NA	NA	up-regulates	1	0	YES
Q16539|P04637	up-regulates	up-regulates	NA	up-regulates	up-regulates	4	0	YES
P06493|P48200	down-regulates	NA	NA	down-regulates	down-regulates	0	3	YES
Q9H2X6|O00257	NA	NA	NA	up-regulates	up-regulates	2	0	YES
P25098|P08172	NA	NA	NA	down-regulates	down-regulates	0	2	YES
P19793|Q14994	NA	NA	up-regulates	NA	up-regulates	2	0	YES
Q9Y297|Q13485	down-regulates	NA	NA	NA	down-regulates	0	2	YES
O14867|P52789	up-regulates	NA	NA	NA	up-regulates	2	0	YES
P30153|P67775	up-regulates	NA	NA	NA	up-regulates	2	0	YES
P37288|P50148	up-regulates	NA	NA	NA	up-regulates	2	0	YES
O75822|P78344	NA	NA	NA	NA	up-regulates	1	0	YES
Q9UQM7|Q00975	down-regulates	NA	NA	NA	up-regulates;down-regulates	1	2	NO
P50458|P28360	down-regulates	NA	NA	NA	NA	0	1	YES
P26441|Q969J5	NA	up-regulates	NA	NA	NA	1	0	YES
P16234|P29353	NA	NA	NA	up-regulates	up-regulates	2	0	YES
O14944|P36888	NA	NA	NA	NA	up-regulates	1	0	YES
P07949|Q13322	up-regulates	NA	up-regulates	NA	up-regulates	3	0	YES
P31749|Q9UBP6	down-regulates	NA	NA	down-regulates	down-regulates	0	3	YES
P56706|O00144	NA	NA	NA	NA	up-regulates	1	0	YES
Q96SB4|Q9BRL6	NA	up-regulates	NA	NA	up-regulates	2	0	YES
[truncated: 25,040 more rows]
